# Supplementary material for: The International Stroke Trial database
Source: Trials. 2011 Apr 21;12:101. doi: 10.1186/1745-6215-12-101 (PMC3104487; doi:10.1186/1745-6215-12-101)
Supplement: Additional file 1 — Database with information completed in IST. [file 1745-6215-12-101-S1.CSV]

HOSPNUM	RDELAY	RCONSC	SEX	AGE	RSLEEP	RATRIAL	RCT	RVISINF	RHEP24	RASP3	RSBP	RDEF1	RDEF2	RDEF3	RDEF4	RDEF5	RDEF6	RDEF7	RDEF8	STYPE	RDATE	HOURLOCAL	MINLOCAL	DAYLOCAL	RXASP	RXHEP	DASP14	DASPLT	DLH14	DMH14	DHH14	ONDRUG	DSCH	DIVH	DAP	DOAC	DGORM	DSTER	DCAA	DHAEMD	DCAREND	DTHROMB	DMAJNCH	DMAJNCHD	DMAJNCHX	DSIDE	DSIDED	DSIDEX	DDIAGISC
1	17	D	M	69	Y		Y	Y			140	N	N	N	Y	N	Y	N	Y	PACS	1991-01	99	99	4	Y	N	Y	Y	N		N	14			N	N	N	N	N	N			N			N			Y
1	10	F	M	76	Y		Y	N			150	Y	Y	Y	N	N	N	N	N	LACS	1991-01	99	99	7	N	L	N	Y	Y		N	14			N	N	N	N	Y	N			N			N			Y
1	43	F	F	71	N		Y	N			170	Y	Y	Y	N	N	N	N	N	LACS	1991-01	99	99	3	Y	N	Y	Y	N		N	11			N	N	N	N	N	N			N			N			Y
1	6	F	M	81	N		N	N			170	N	N	N	Y	N	N	N	N	PACS	1991-01	99	99	7	N	H	N	Y	N		Y	14			N	N	N	N	Y	N			N			N			Y
4	20	F	M	78	N		N	N			170	Y	Y	Y	N	N	N	N	N	LACS	1991-02	99	99	6	Y	H	Y	Y	N		Y	14			N	N	N	N	N	N			N			N			Y
1	39	F	M	54	N		Y	N			135	Y	Y	Y	N	N	N	N	N	LACS	1991-02	99	99	2	N	N	N	Y	N		N	7			N	N	N	N	N	N			N			N			Y
1	4	F	F	77	N		N	N			140	Y	Y	Y	N	N	N	Y	N	POCS	1991-02	99	99	1	Y	N	Y	Y	N		N	14			N	N	N	N	N	N			N			Y	23	NOSE BLEED 15 MINS	N
1	24	F	M	23	N		Y	N			120	N	N	N	N	N	N	N	Y	OTH	1991-02	99	99	2	N	L	N	N	Y		N	11			N	N	N	N	N	N			N			N			Y
1	18	F	M	47	N		N	N			150	N	N	N	N	N	N	N	Y	OTH	1991-02	99	99	2	Y	H	Y	Y	N		Y	5			N	N	N	N	N	N			N			N			Y
1	13	F	M	81	Y		N	N			170	N	N	N	N	N	Y	N	Y	PACS	1991-02	99	99	2	N	N	N	N	N		N	14			N	N	N	N	N	N			N			N			Y
1	14	D	M	48	Y		Y	N			174	Y	Y	Y	N	N	N	Y	N	POCS	1991-03	99	99	7	Y	L	Y	Y	Y		N	11			N	N	N	N	N	N			N			N			Y
1	16	F	F	45	N		Y	Y			170	Y	Y	Y	Y	N	N	N	N	PACS	1991-03	99	99	5	N	N	N	Y	N		N	1			N	N	N	N	N	N			N			N			Y
1	5	D	F	83	N		N	N			130	Y	Y	Y	Y	Y	N	N	N	TACS	1991-03	99	99	6	N	H	N	N	N		N	14			N	N	N	N	N	N			N			N			N
1	12	F	F	86	Y		Y	N			190	N	N	N	N	N	N	N	Y	OTH	1991-03	99	99	7	Y	N	Y	Y	N		N	14			N	N	N	N	N	N			N			N			N
6	10	F	M	50	N		N	N			130	N	N	N	N	N	N	N	Y	OTH	1991-03	99	99	6	Y	L	Y	N	Y		N	6			N	N	N	N	N	N			N			N			Y
6	10	F	F	68	N		N	N			150	Y	Y	Y	Y	Y	C	N	N	TACS	1991-03	99	99	6	N	N	N	Y	N		N	11			N	N	N	N	N	N			N			N			u
1	8	D	F	64	Y		Y	Y			180	Y	Y	Y	N	Y	Y	N	N	TACS	1991-03	99	99	2	Y	H	Y	Y	N		Y	14			N	N	N	N	N	N			N			N			Y
1	29	F	M	63	N		Y	Y			150	Y	Y	Y	N	N	N	Y	N	POCS	1991-03	99	99	1	N	H	N	Y	N		Y	9			N	N	N	N	N	N			N			N			Y
1	21	D	M	66	N		Y	Y			140	Y	Y	Y	N	Y	Y	N	Y	TACS	1991-04	99	99	3	Y	N	Y	Y	N		N	14			N	N	N	N	Y	N			N			N			Y
6	4	F	M	74	N		N	N			150	Y	Y	Y	N	N	Y	N	N	PACS	1991-04	99	99	3	Y	N	Y	N	N		N	10			N	N	N	N	N	N			N			N			U
1	14	F	F	56	N		Y	Y			160	Y	Y	Y	N	Y	Y	N	N	TACS	1991-04	99	99	4	Y	L	Y	Y	Y		N	7			N	N	N	N	Y	N			N			N			Y
1	13	F	M	87	Y		N	N			110	Y	Y	Y	N	Y	Y	N	N	TACS	1991-04	99	99	1	N	L	N	N	N		N	14			N	Y	N	N	N	N			N			N			Y
6	22	D	M	84	N		N	N			180	Y	Y	Y	N	Y	Y	N	N	TACS	1991-04	99	99	6	N	L	N	Y	Y		N	14			N	N	N	N	N	N			N			N			U
6	2	F	M	43	Y		Y	N			140	N	N	N	N	N	N	N	Y	OTH	1991-04	99	99	7	N	N	N	N	N		N	14			N	N	N	N	N	N			N			N			Y
1	17	F	M	57	N		N	N			190	Y	Y	Y	N	N	N	N	N	LACS	1991-04	99	99	2	Y	N	Y	Y	N		N	4			N	N	N	N	Y	N			N			N
4	35	F	M	47	Y		N	N			118	Y	Y	Y	N	N	N	N	N	LACS	1991-04	99	99	2	N	H	N	Y	N		Y	1			N	N	N	N	N	N			N			N			Y
1	45	F	M	71	N		N	N			120	N	N	N	Y	Y	C	N	N	PACS	1991-04	99	99	2	Y	L	Y	Y	Y		N	14			N	N	N	N	N	N			N			N			Y
4	18	F	M	70	N		N	N			160	N	N	N	Y	N	Y	N	N	PACS	1991-04	99	99	6	N	N	N	Y	N		N	7			N	N	N	N	N	N			N			N			Y
8	19	F	M	64	N		Y	Y			170	N	N	N	Y	N	N	N	Y	PACS	1991-04	99	99	7	Y	H	Y	Y	N		Y	14			N	Y	N	N	N	N			N			N			Y
1	3	F	M	79	N		Y	N			180	N	N	N	N	N	N	N	Y	OTH	1991-04	99	99	3	N	N	N	N	N		N	4			N	N	N	N	N	N			N			N			Y
6	4	D	F	83	N		N	N			120	Y	Y	Y	N	N	Y	N	N	PACS	1991-04	99	99	5	Y	N	Y	Y	N		N	14			N	N	N	N	N	N			N			N			U
1	11	F	F	81	Y		Y	Y			210	Y	Y	Y	N	N	Y	N	N	PACS	1991-04	99	99	2	Y	H	N	N	N		N	14			N	N	N	N	N	N			Y	38	LARGE BLEED INTO LEG	N			Y
6	20	F	M	83	N		N	N			160	Y	Y	Y	N	Y	Y	N	N	TACS	1991-04	99	99	3	Y	N	N	N	N		N	14			N	N	N	N	N	N			N			N			U
6	18	F	M	68	N		N	N			170	N	N	N	N	N	N	Y	Y	POCS	1991-05	99	99	4	N	L	N	N	Y		N	10			N	N	N	N	N	N			N			N			U
1	6	D	F	65	Y		Y	Y			170	Y	Y	Y	Y	Y	N	N	N	TACS	1991-05	99	99	6	N	N	N	Y	N		N	14			N	N	N	N	N	N			N			N			Y
3	16	F	F	78	Y		Y	Y			170	Y	Y	Y	Y	Y	Y	N	Y	TACS	1991-05	99	99	2	N	N	N	Y	N		N	14			N	N	Y	N	N	N			N			N			Y
1	11	D	M	85	N		Y	Y			150	Y	Y	Y	Y	C	N	N	N	TACS	1991-05	99	99	3	N	N	N	Y	N		N	14			N	N	N	N	N	N			N			N			Y
8	24	F	M	75	N		Y	Y			140	N	N	N	Y	N	N	N	Y	PACS	1991-05	99	99	2	Y	L	Y	Y	Y		N	4			N	N	N	N	N	N			N			N			Y
6	18	F	M	78	N		N	N			130	Y	Y	Y	Y	Y	Y	N	N	TACS	1991-05	99	99	4	Y	H	Y	N	N		Y	14			N	N	N	N	N	N			N			N			N
1	9	F	F	53	N		Y	Y			160	N	N	N	N	Y	Y	N	N	PACS	1991-05	99	99	5	Y	N	Y	Y	N		N	7			N	N	N	N	N	N			N			N			Y
3	23	F	F	81	N		Y	Y			140	Y	Y	Y	N	Y	N	N	N	PACS	1991-05	99	99	5	Y	L	Y	Y	Y		N	14			N	N	N	N	Y	N			N			N			Y
8	9	F	M	59	N		Y	Y			170	Y	Y	Y	N	N	N	Y	N	POCS	1991-05	99	99	1	N	N	N	N	N		N	1			N	N	N	N	N	N			N			N			Y
10	24	F	M	64	Y		Y	Y			210	Y	Y	Y	Y	N	N	N	N	PACS	1991-05	99	99	4	N	H	N	Y	N		Y	14			N	N	N	N	Y	N			N			N			Y
1	9	F	F	86	N		N	N			190	Y	Y	Y	N	Y	Y	N	N	TACS	1991-05	99	99	6	Y	N	N	N	N		N	14			N	N	N	N	N	N			N			Y	24	?HTI	Y
1	3	F	F	67	N		Y	Y			160	N	N	N	N	Y	Y	N	N	PACS	1991-05	99	99	6	N	N	N	N	N		N	14			N	N	N	N	N	N			N			N			Y
10	24	F	M	63	Y		Y	N			200	Y	Y	Y	N	N	N	N	N	LACS	1991-05	99	99	2	Y	N	Y	Y	N		N	14			N	N	Y	N	Y	N			N			N			Y
4	35	F	M	67	N		N	N			180	Y	Y	Y	Y	N	C	N	N	PACS	1991-05	99	99	3	Y	L	Y	Y	Y		N	14			N	N	N	N	N	N			N			N			Y
1	26	D	M	64	N		Y	Y			150	Y	Y	Y	Y	Y	N	N	N	TACS	1991-06	99	99	7	N	H	N	N	N		Y	8			N	N	N	N	Y	N			N			N			Y
3	47	F	F	79	N		Y	Y			150	Y	Y	Y	N	N	N	N	N	LACS	1991-06	99	99	2	N	H	N	Y	N		Y	8			N	N	N	N	Y	N			N			Y	11	MINOR BLEED / HAEMORRHOIDS	Y
1	25	D	F	80	N		Y	Y			160	N	N	N	N	N	N	Y	N	POCS	1991-06	99	99	2	N	L	N	Y	Y		N	14			N	N	N	N	N	N			N			N			Y
6	6	F	F	62	Y		N	N			130	Y	Y	Y	N	Y	Y	C	N	TACS	1991-06	99	99	3	Y	N	Y	Y	N		N	14			N	N	N	N	N	N			N			N			Y
6	6	F	F	68	N		N	N			130	Y	Y	Y	Y	Y	Y	N	N	TACS	1991-06	99	99	4	N	L	N	Y	Y		N	14			N	N	N	N	N	N			N			N			Y
1	29	F	M	71	N		Y	Y			150	N	N	N	Y	N	N	N	N	PACS	1991-06	99	99	4	Y	N	Y	Y	N		N	10			N	N	N	N	N	N			N			N			Y
6	15	D	F	78	N		N	N			170	Y	Y	Y	N	Y	Y	N	Y	TACS	1991-06	99	99	5	Y	H	Y	N	N		Y	1			N	N	N	N	N	N			N			N			U
3	12	F	M	84	N		Y	N			200	N	N	N	Y	N	N	N	N	PACS	1991-06	99	99	6	N	N	N	Y	N		N	4			N	N	N	N	Y	N			N			N			Y
8	24	F	M	64	N		Y	Y			150	N	N	N	N	N	N	N	N	PACS	1991-06	99	99	6	Y	H	Y	Y	N		Y	5			N	N	N	N	N	N			N			N			Y
8	29	D	M	64	N		Y	Y			180	Y	Y	Y	N	N	Y	N	N	PACS	1991-06	99	99	7	N	N	N	N	N		N	14			N	N	N	N	N	N			N			N			Y
1	28	D	F	84	N		Y	Y			190	Y	Y	Y	Y	Y	N	N	N	TACS	1991-06	99	99	3	Y	L	Y	Y	Y		N	14			N	N	N	N	N	N			N			N			Y
3	12	F	M	80	N		Y	Y			140	N	N	N	N	N	Y	N	Y	PACS	1991-06	99	99	3	Y	N	Y	Y	N		N	0			N	N	Y	N	N	N			N			N			Y
3	47	F	F	88	N		Y	Y			120	Y	Y	Y	N	Y	N	N	Y	PACS	1991-06	99	99	4	N	H	N	N	N		Y	14			N	N	N	N	N	N			N			N			Y
6	22	F	F	65	N		N	N			160	Y	Y	Y	Y	C	C	C	C	TACS	1991-06	99	99	7	N	N	N	N	N		N	14			N	N	N	N	N	N			N			N			Y
5	40	F	M	59	Y		Y	N			160	N	N	N	N	N	N	Y	N	POCS	1991-06	99	99	3	Y	L	Y	Y	Y		N	14			N	N	N	N	N	N			N			N			Y
6	30	F	M	65	N		Y	N			140	N	N	N	N	N	N	Y	N	POCS	1991-06	99	99	3	N	N	N	Y	N		N	5			N	N	N	N	N	N			N			N			Y
1	16	F	M	57	N		Y	N			160	Y	Y	Y	N	N	N	Y	N	POCS	1991-06	99	99	7	Y	H	Y	Y	N		Y	14			N	N	N	N	Y	N			N			N			Y
10	24	F	F	60	N		Y	N			140	Y	Y	Y	N	N	N	N	N	LACS	1991-06	99	99	7	Y	N	y	Y	N		N	11			N	N	Y	N	Y	N			N			N			Y
3	32	F	M	63	N		Y	N			130	Y	Y	Y	Y	N	N	N	N	PACS	1991-06	99	99	1	N	L	N	N	Y		N	8			N	N	N	N	Y	N			N			N			Y
6	18	F	F	77	N		N	N			145	Y	Y	Y	Y	N	N	N	N	PACS	1991-06	99	99	3	N	N	N	N	N		N	9			N	N	N	N	N	N			N			N			Y
1	9	F	M	66	Y		N	N			160	Y	Y	Y	N	N	N	N	N	LACS	1991-06	99	99	6	Y	N	Y	Y	N		N	13			N	N	N	N	N	N			N			N			Y
4	26	F	F	65	N		Y	Y			130	Y	Y	Y	Y	C	C	N	N	TACS	1991-06	99	99	1	Y	N	Y	Y	N		N	14			N	N	N	N	N	N			N			N			Y
1	8	F	F	54	N		N	N			190	Y	Y	Y	N	N	N	N	N	LACS	1991-07	99	99	5	N	H	N	Y	N		Y	14			N	N	N	N	N	N			N			N			Y
4	6	F	M	63	Y		N	N			180	Y	Y	Y	N	Y	N	N	N	PACS	1991-07	99	99	5	N	L	N	N	N		N	14			N	N	N	N	N	N			N			N			N
3	36	F	M	79	Y		Y	Y			150	Y	Y	Y	N	N	N	N	N	LACS	1991-07	99	99	5	Y	L	Y	Y	Y		N	14			N	N	N	N	Y	N			N			N			Y
10	12	F	M	64	N		Y	Y			140	Y	Y	Y	Y	N	N	N	N	PACS	1991-07	99	99	4	Y	N	Y	Y	N		N	14			N	N	Y	N	N	N			N			N			Y
6	34	F	M	75	Y		N	N			170	Y	Y	Y	Y	Y	C	C	C	TACS	1991-07	99	99	4	N	H	N	N	N		N	14			N	N	N	N	N	N			N			Y	10	VOMITED BLOOD	u
6	25	F	M	81	N		N	N			130	Y	Y	Y	Y	Y	C	C	C	TACS	1991-07	99	99	4	Y	L	N	Y	N		N	13			N	N	N	N	N	N			N			N			u
6	12	F	M	72	N		N	N			170	Y	Y	Y	Y	Y	Y	N	N	TACS	1991-07	99	99	6	N	N	N	N	N		N	14			N	N	N	N	N	N			N			N			U
6	24	F	M	78	N		N	N			130	N	N	N	N	N	N	Y	N	POCS	1991-07	99	99	6	Y	N	Y	Y	N		N	5			N	N	N	N	N	N			N			N			U
10	30	F	M	70	Y		Y	N			140	Y	Y	Y	N	N	N	N	N	LACS	1991-07	99	99	2	N	L	N	Y	Y		N	10			N	N	Y	N	N	N			N			N			Y
4	25	F	F	77	N		N	N			170	Y	Y	Y	N	N	C	N	N	PACS	1991-07	99	99	4	N	N	N	Y	N		N	14			N	N	N	N	N	N			N			N			Y
1	3	F	F	84	N		Y	N			145	Y	Y	Y	N	C	Y	N	N	TACS	1991-07	99	99	1	Y	H	Y	N	N		Y	14			N	N	N	N	N	N			Y	34	R LEG HAEM. TRANSFUSED	N			Y
4	16	F	M	65	N		N	N			155	Y	Y	Y	Y	C	C	N	N	TACS	1991-07	99	99	3	Y	N	Y	Y	N		N	14			N	N	N	N	N	N			N			N			Y
2	9	F	M	76	N		Y	N			160	N	N	N	Y	N	N	N	Y	PACS	1991-07	99	99	5	N	N	N	Y	N		N	14			N	N	Y	N	N	N			N			N			Y
2	22	D	F	82	N		Y	N			180	Y	Y	Y	Y	Y	C	N	N	TACS	1991-07	99	99	7	Y	N	Y	Y	N		N	14			N	N	Y	N	Y	N			N			Y		DVT	Y
1	3	F	M	68	N		N	N			120	Y	Y	Y	N	N	Y	N	N	PACS	1991-08	99	99	5	N	L	N	Y	Y		N	4			N	N	N	N	N	N			N			N			Y
3	42	F	M	62	N		Y	Y			180	N	Y	N	N	N	N	N	N	PACS	1991-08	99	99	5	Y	H	Y	Y	N		Y	14			N	N	N	N	N	N			N			N			Y
10	24	F	M	83	N		Y	Y			140	Y	Y	N	N	N	N	N	N	LACS	1991-08	99	99	5	N	N	N	Y	N		N	14			N	N	Y	N	N	N			N			N			Y
5	32	D	M	66	N		Y	Y			180	Y	Y	Y	N	N	Y	N	N	PACS	1991-08	99	99	5	N	N	N	Y	N		N	14			N	N	N	N	N	N			N			N			Y
1	10	F	M	70	N		Y	N			145	N	N	N	Y	N	N	N	N	PACS	1991-08	99	99	5	Y	L	Y	Y	Y		N	14			N	N	N	N	N	N			N			N			Y
6	22	F	M	66	N		N	N			140	Y	Y	Y	N	Y	Y	N	N	TACS	1991-08	99	99	6	N	H	N	Y	N		Y	7			N	N	N	N	N	N			N			N			N
2	25	F	M	73	Y		Y	Y			150	N	Y	N	N	N	N	Y	N	POCS	1991-08	99	99	7	Y	L	Y	Y	Y		N	11			N	N	N	N	Y	N			N			N			Y
6	12	F	F	80	N		N	N			220	Y	Y	Y	Y	N	N	N	N	PACS	1991-08	99	99	2	Y	N	N	N	N		N	14			N	N	N	N	N	N			N			N			N
1	24	F	M	51	N		N	N			190	N	N	N	N	N	N	Y	N	POCS	1991-08	99	99	2	N	N	N	Y	N		N	4			Y	N	N	N	N	N			N			N			Y
5	36	F	M	68	Y		Y	N			180	Y	Y	Y	N	N	N	N	N	LACS	1991-08	99	99	3	Y	N	Y	Y	N		N	10			N	N	N	N	N	N			N			N			Y
8	35	F	M	66	N		Y	Y			130	N	N	N	N	Y	N	N	N	POCS	1991-08	99	99	4	N	H	N	N	N		Y	2			N	N	N	N	N	N			N			N			Y
6	4	F	M	78	Y		N	N			150	Y	Y	N	N	N	N	N	N	LACS	1991-08	99	99	6	Y	L	Y	Y	Y		N	14	N	N	N	N	N	N	N	N			N			N			Y
4	8	F	M	75	N		N	N			150	N	Y	Y	N	N	N	Y	Y	POCS	1991-08	99	99	6	N	N	N	Y	N		N	7			N	N	N	N	N	N			N			N			Y
8	43	F	F	77	N		Y	Y			160	Y	Y	Y	N	C	Y	C	N	TACS	1991-08	99	99	7	Y	N	Y	Y	N		N	14			N	N	N	N	N	N			N			N			Y
1	5	F	F	55	N		Y	N			140	Y	Y	Y	Y	N	N	N	N	PACS	1991-08	99	99	2	N	N	N	N	N		N	4			N	N	N	N	N	N			N			N			Y
4	5	F	M	79	N		N	N			180	N	Y	Y	N	N	N	N	N	LACS	1991-08	99	99	2	Y	H	Y	Y	N		Y	4			N	N	N	N	N	N			N			N			Y
15	20	F	M	57	N		Y	Y			240	Y	Y	N	N	N	N	N	N	LACS	1991-08	99	99	3	Y	L	Y	Y	Y		N	14			N	N	N	N	N	N			N			N			Y
1	16	F	F	68	N		Y	N			170	N	N	N	N	N	N	Y	N	POCS	1991-08	99	99	4	N	N	N	Y	N		N	7			Y	N	N	N	N	N			N			N			Y
5	36	F	M	47	Y		Y	Y			160	Y	Y	Y	N	Y	N	N	N	PACS	1991-08	99	99	4	Y	H	Y	Y	N		Y	14			N	N	N	N	N	N			N			N			Y
1	20	F	F	52	N		Y	Y			145	N	N	N	Y	N	N	N	N	PACS	1991-08	99	99	4	N	H	N	Y	N		Y	2			N	N	N	N	N	N			N			N			Y
8	30	F	M	73	N		Y	Y			160	N	N	N	Y	N	N	N	N	PACS	1991-08	99	99	5	N	N	N	N	N		N	1			Y	N	N	N	N	N			N			N			Y
5	38	F	M	48	N		Y	Y			150	Y	Y	Y	Y	Y	N	N	N	TACS	1991-08	99	99	5	N	L	N	Y	N		N	14			N	N	Y	N	N	N			N			N			Y
1	36	F	M	82	Y		N	N			155	Y	N	N	N	N	N	N	Y	PACS	1991-08	99	99	3	Y	N	Y	Y	N		N	14			N	N	N	N	N	N			N			N			Y
5	12	F	F	62	N		Y	Y			160	Y	Y	N	N	N	N	N	N	LACS	1991-08	99	99	4	Y	N	Y	Y	N		N	7			N	N	N	N	N	N			N			N			Y
1	14	F	M	82	Y		N	N			200	Y	Y	Y	N	N	N	N	N	LACS	1991-08	99	99	6	N	L	N	Y	Y		N	14			N	N	N	N	N	N			N			N			Y
15	8	D	F	90	Y		Y	N			150	Y	Y	Y	Y	C	C	C	N	TACS	1991-08	99	99	1	N	H	N	N	N		N	1			N	N	N	N	N	N			N			Y	25	HAEMATURIA	Y
1	10	F	F	61	N		Y	Y			170	Y	Y	N	Y	N	N	N	N	PACS	1991-08	99	99	3	Y	N	Y	Y	N		N	14			N	N	N	N	N	N			N			N			Y
6	22	F	F	51	N		Y	Y			170	N	Y	Y	Y	N	N	N	N	PACS	1991-08	99	99	3	N	H	N	Y	N		Y	14			N	N	N	N	N	N			N			N			Y
16	24	F	M	51	Y		Y	N			180	Y	Y	Y	N	N	N	N	N	LACS	1991-08	99	99	6	Y	N	Y	Y	N		N	14			N	N	N	N	Y	N			N			N			Y
16	12	D	M	79	Y		Y	Y			170	Y	Y	Y	N	Y	Y	N	N	TACS	1991-08	99	99	6	N	N	N	Y	N		N	14			N	N	Y	N	N	N			N			N			Y
3	12	D	F	75	N		Y	Y			130	Y	Y	Y	Y	C	Y	N	N	TACS	1991-08	99	99	6	Y	L	Y	N	Y		N	14			N	N	N	N	Y	N			N			N			Y
2	36	F	M	59	Y		Y	N			145	Y	Y	Y	N	N	N	N	N	LACS	1991-09	99	99	2	N	L	N	Y	Y		N	14			N	N	Y	N	N	N			N			N			Y
5	45	F	F	56	N		N	N			160	Y	Y	Y	Y	N	N	N	N	PACS	1991-09	99	99	3	N	N	N	N	N		N	3			N	N	N	N	N	N			N			N			N
8	16	F	M	81	N		Y	Y			180	N	N	N	N	N	N	Y	N	POCS	1991-09	99	99	3	N	H	N	Y	N		Y	14			Y	N	N	N	N	N			N			N			Y
16	28	F	M	60	N		Y	N			150	N	N	N	Y	N	N	N	N	PACS	1991-09	99	99	4	Y	L	Y	Y	Y		N	14			N	N	N	N	N	N			N			N			Y
11	4	D	M	61	Y		N	N			140	Y	Y	Y	C	N	N	C	N	PACS	1991-09	99	99	5	Y	N	Y	Y	N		N	14			N	N	N	N	N	N			N			N			Y
2	21	D	M	83	N		N	N			140	Y	Y	N	Y	C	C	N	N	TACS	1991-09	99	99	5	N	N	N	N	N		N	14			N	N	Y	N	Y	N			N			N			N
8	30	D	M	71	N		Y	Y			150	Y	Y	Y	N	N	N	N	N	PACS	1991-09	99	99	6	Y	L	Y	N	Y		N	14			N	N	N	N	N	N			N			N			Y
1	8	F	M	63	N		Y	N			180	N	N	N	N	N	N	Y	N	POCS	1991-09	99	99	6	N	N	N	Y	N		N	3			N	N	N	N	N	N			N			N			Y
16	23	F	F	73	N		Y	N			140	Y	Y	Y	Y	N	N	N	N	PACS	1991-09	99	99	6	N	H	N	Y	N		N	14			N	N	N	N	N	N			N			Y		PTT PROLONGATION	Y
11	24	F	M	83	N		N	N			200	Y	Y	Y	N	C	N	N	N	PACS	1991-09	99	99	7	N	N	N	N	N		N	14			N	N	N	N	N	N			N			N			Y
2	18	F	M	70	Y		Y	Y			180	Y	Y	Y	Y	Y	N	N	N	TACS	1991-09	99	99	7	Y	H	Y	Y	N		Y	14			N	N	Y	N	N	N			N			N			Y
4	32	F	F	32	N		N	N			130	Y	Y	N	N	N	N	N	N	LACS	1991-09	99	99	2	Y	N	Y	Y	N		N	4			N	N	N	N	N	N			N			N			Y
6	14	F	M	73	N		N	N			120	Y	Y	Y	Y	N	N	N	N	PACS	1991-09	99	99	3	Y	L	Y	N	N		N	14			N	Y	N	N	N	N			N			N			Y
2	27	D	M	80	N		Y	Y			170	Y	Y	Y	Y	Y	N	N	N	TACS	1991-09	99	99	4	N	N	N	Y	N		N	14			N	N	Y	N	N	N			N			N			Y
4	6	F	M	66	N		N	N			165	Y	Y	N	Y	N	N	N	N	PACS	1991-09	99	99	2	N	L	N	N	Y		N	11			N	N	N	N	N	N			N			N			Y
1	14	F	F	68	Y		N	N			200	Y	N	N	N	Y	N	N	Y	PACS	1991-09	99	99	3	Y	N	Y	Y	N		N	14			N	N	N	N	N	N			N			N			Y
8	45	D	M	81	N		Y	Y			150	Y	Y	Y	C	C	C	N	N	PACS	1991-09	99	99	4	N	N	N	N	N		N	14			Y	N	N	N	N	N			N			N			Y
14	24	F	F	59	N		Y	Y			150	Y	Y	N	N	N	N	N	N	LACS	1991-09	99	99	4	Y	N	Y	Y	N		N	14			Y	N	Y	N	N	N			N			N			Y
4	5	F	F	79	N		N	N			180	Y	Y	Y	Y	Y	Y	N	N	TACS	1991-09	99	99	6	N	L	N	N	Y		N	14			N	N	N	N	N	N			N			N			Y
2	38	D	M	87	N		Y	Y			170	Y	Y	Y	Y	C	C	C	C	TACS	1991-09	99	99	7	Y	H	Y	N	N		Y	7			N	N	Y	N	N	N			N			N			Y
3	21	F	F	65	N		Y	N			210	Y	Y	Y	Y	N	N	N	N	PACS	1991-09	99	99	7	N	H	N	Y	N		Y	14			N	N	N	N	N	N			N			N			Y
2	6	F	F	83	N		Y	N			170	Y	N	N	Y	N	N	N	N	PACS	1991-09	99	99	7	Y	N	Y	Y	N		N	14			N	N	N	N	N	N			N			N			Y
6	19	F	M	80	N		N	N			170	N	Y	Y	N	N	N	N	N	LACS	1991-09	99	99	2	N	H	N	Y	N		Y	14			N	N	N	N	N	N			N			N			Y
11	24	F	F	69	N		N	N			210	Y	Y	Y	N	C	Y	N	N	TACS	1991-09	99	99	2	Y	N	Y	N	N		N	14			N	N	N	Y	N	N			N			N			Y
11	10	F	M	71	N		N	N			169	Y	Y	Y	N	C	Y	N	N	TACS	1991-09	99	99	2	N	N	N	N	N		N	14			N	N	N	N	N	N			N			N			Y
11	30	F	M	79	N		N	N			180	Y	Y	Y	N	N	N	N	N	LACS	1991-09	99	99	3	Y	H	Y	Y	N		Y	14			N	N	N	N	N	N			N			N			Y
16	7	F	F	80	N		Y	Y			140	Y	Y	Y	Y	C	N	N	N	TACS	1991-09	99	99	5	Y	N	Y	N	N		N	14			N	N	Y	N	N	N			N			N			Y
13	24	F	M	74	N		Y	N			150	Y	Y	Y	Y	Y	C	C	N	TACS	1991-09	99	99	6	N	N	N	N	N		N	14			N	N	N	Y	N	N			N			N			Y
1	9	F	F	78	N		Y	N			180	N	N	N	Y	C	N	N	N	PACS	1991-09	99	99	6	N	L	N	Y	Y		N	4			N	N	N	N	Y	N			N			N			Y
1	24	F	M	66	N		N	N			190	Y	Y	Y	N	N	N	N	N	LACS	1991-09	99	99	1	Y	H	Y	Y	N		Y	5			N	N	N	N	N	N			N			N			Y
5	46	F	M	52	N		Y	Y			140	N	N	N	N	N	N	Y	N	POCS	1991-09	99	99	2	N	N	N	Y	N		N	3			N	N	N	N	N	N			N			N			Y
11	8	D	F	87	N		N	N			200	Y	Y	Y	N	Y	Y	N	N	TACS	1991-10	99	99	3	Y	L	Y	N	Y		N	5			N	N	N	N	N	N			N			N			Y
10	24	F	M	80	Y		Y	Y			140	N	Y	N	Y	N	N	N	N	PACS	1991-10	99	99	4	Y	L	Y	Y	Y		N	6			N	N	N	N	Y	N			N			N			Y
3	3	F	F	83	N		Y	N			190	N	Y	Y	Y	N	N	N	N	PACS	1991-10	99	99	4	N	N	N	Y	N		N	14			N	N	Y	N	Y	N			N			N			Y
2	28	D	M	81	N		Y	Y			140	Y	Y	Y	N	C	C	N	N	PACS	1991-10	99	99	5	N	H	N	N	N		Y	11			N	N	Y	N	N	N			N			N			Y
2	24	F	F	83	N		Y	Y			170	N	Y	Y	Y	N	N	N	N	PACS	1991-10	99	99	5	Y	N	Y	N	N		N	14			N	N	Y	N	N	N			N			N			Y
2	14	D	M	60	Y		Y	N			170	Y	Y	Y	Y	N	N	N	N	PACS	1991-10	99	99	5	Y	H	Y	N	N		Y	14			N	N	Y	N	N	N			N			N			Y
4	12	F	M	51	Y		N	N			160	N	Y	Y	N	N	N	N	N	LACS	1991-10	99	99	6	N	L	N	Y	Y		N	4			N	N	N	N	N	N			N			N			Y
11	24	F	F	72	Y		Y	Y			170	N	Y	Y	C	C	N	N	N	PACS	1991-10	99	99	6	N	N	N	N	N		N	7			N	N	N	N	N	N			N			N			Y
2	5	F	F	79	N		N	N			150	Y	Y	Y	Y	C	C	N	N	TACS	1991-10	99	99	7	Y	N	N	N	N		N	14			N	N	Y	N	N	N			N			N			Y
4	13	D	F	68	N		N	N			160	Y	Y	Y	Y	C	Y	N	N	TACS	1991-10	99	99	7	Y	N	Y	N	N		N	14			N	Y	N	N	N	N			N			N			Y
2	30	F	M	78	N		Y	N			150	Y	Y	Y	N	Y	Y	N	N	TACS	1991-10	99	99	3	N	H	N	Y	N		Y	14			N	N	N	N	N	N			N			N			Y
2	14	F	M	85	Y		Y	N			150	N	Y	N	Y	Y	N	N	N	PACS	1991-10	99	99	4	Y	N	Y	Y	N		N	3			N	N	Y	N	N	N			N			N			Y
11	12	F	F	85	N		N	N			210	N	Y	Y	Y	C	N	N	N	TACS	1991-10	99	99	4	Y	H	Y	N	N		N	14			N	N	N	N	N	N			N			Y	16	HAEMATURIA. NO TRANSFUSION	Y
17	20	F	F	66	N		Y	N			155	Y	Y	Y	N	N	N	N	N	LACS	1991-10	99	99	5	N	N	N	N	N		N	5			N	N	N	N	N	N			N			N			Y
17	6	F	F	87	Y		Y	Y			150	Y	Y	Y	Y	Y	Y	N	N	TACS	1991-10	99	99	6	Y	L	Y	Y	U		N	14			N	N	N	N	Y	N			N			N			Y
6	12	F	F	69	Y		Y	Y			200	N	N	N	N	Y	N	N	N	POCS	1991-10	99	99	6	Y	H	Y	Y	Y		N	8			N	N	N	N	N	N			N			N			Y
4	27	F	M	71	N		N	N			170	Y	N	N	N	Y	N	Y	N	POCS	1991-10	99	99	1	N	N	N	Y	N		N	9			N	N	N	N	N	N			N			N			Y
3	15	D	F	78	N		Y	Y			140	Y	Y	Y	Y	Y	N	N	N	TACS	1991-10	99	99	3	Y	N	Y	Y	N		N	14			N	N	N	N	N	N			N			N			Y
10	12	F	M	49	Y		Y	Y			140	Y	Y	N	Y	N	N	N	N	PACS	1991-10	99	99	3	N	H	N	Y	N		Y	7			N	N	Y	N	N	N			N			N			Y
16	10	F	F	47	Y		Y	N			130	Y	Y	Y	Y	C	N	N	N	TACS	1991-10	99	99	3	Y	L	Y	Y	Y		N	14			N	N	Y	N	N	N			N			N
17	40	D	F	85	N		Y	Y			160	Y	Y	Y	N	Y	Y	N	N	TACS	1991-10	99	99	4	N	N	N	N	N		N	9			N	N	N	N	N	N			N			N			Y
3	7	F	F	78	N		Y	Y			118	Y	Y	Y	N	N	C	N	N	PACS	1991-10	99	99	5	Y	N	Y	Y	N		N	14	N	N	N	N	Y	N	N	N		N	N			N			N
8	40	F	M	64	N		Y	Y			180	Y	Y	Y	Y	C	N	Y	N	POCS	1991-10	99	99	5	N	N	N	N	N		N	14			N	N	N	N	N	N			N			N			Y
17	30	F	M	60	Y		N	N			110	Y	Y	Y	N	N	N	N	N	LACS	1991-10	99	99	5	Y	H	Y	N	N		N	14	N	N	N	N	N	N	N	N			Y	17		N			Y
8	40	F	F	82	N		Y	Y			158	N	N	Y	N	N	N	N	N	PACS	1991-10	99	99	5	N	L	N	N	Y		N	14	N	N	N	N	N	N	N	N		N	N			N			Y
11	6	F	M	87	Y		N	N			150	Y	Y	N	Y	N	Y	N	N	PACS	1991-10	99	99	6	N	N	N	N	N		N	14			N	N	N	N	N	N			N			N			Y
17	24	F	M	74	N		Y	Y			110	Y	N	N	Y	N	N	N	N	PACS	1991-10	99	99	6	Y	N	Y	Y	N		N	11			N	N	N	N	N	N			N			N			Y
5	45	F	F	39	N		Y	N			170	Y	Y	Y	Y	N	N	N	Y	PACS	1991-10	99	99	2	N	L	N	N	Y		N	14			N	N	N	N	N	N			N			N			Y
17	36	F	M	72	N		N	N			130	Y	Y	Y	N	N	N	N	N	LACS	1991-10	99	99	2	Y	H	Y	Y	N		Y	14			N	N	N	N	N	N			N			N			Y
4	9	F	F	70	Y		N	N			150	Y	Y	Y	Y	N	Y	N	N	PACS	1991-10	99	99	3	Y	N	Y	N	N		N	14			N	N	N	N	N	N			N			N			Y
3	17	F	F	46	N		Y	Y			140	Y	Y	Y	N	N	N	N	N	LACS	1991-10	99	99	4	N	N	N	Y	N		N	14			Y	N	N	N	N	N			N			N			Y
5	30	F	F	66	N		Y	Y			170	Y	Y	N	N	N	N	N	C	PACS	1991-10	99	99	4	Y	H	Y	N	N		Y	14			N	N	N	N	N	N			N			N			Y
2	35	F	M	64	Y		Y	Y			130	Y	Y	Y	N	N	N	N	N	LACS	1991-10	99	99	5	N	N	N	N	N		N	14			N	N	Y	N	N	N			N			N			Y
2	13	F	M	83	N		Y	N			220	Y	Y	Y	N	Y	Y	N	N	TACS	1991-10	99	99	5	N	L	N	Y	Y		N	14			N	N	Y	N	Y	N			N			N			Y
14	24	F	M	80	N		Y	Y			130	Y	Y	Y	Y	N	N	N	N	PACS	1991-10	99	99	5	Y	N	Y	N	N		N	14			Y	N	Y	Y	Y	N			N			N			Y
1	36	U	M	84	N		Y	Y			180	N	N	N	N	N	N	Y	N	POCS	1991-10	99	99	5	N	H	N	N	N		Y	5			N	N	N	N	N	N			N			N			Y
6	8	F	M	58	N		N	N			150	Y	N	N	Y	N	N	N	N	PACS	1991-10	99	99	5	Y	N	Y	N	N		N	8			N	Y	N	N	N	N			N			N			Y
8	36	F	M	74	N		Y	N			150	Y	Y	Y	Y	N	Y	Y	N	POCS	1991-10	99	99	6	Y	L	Y	Y	Y		N	12			N	N	N	N	N	N			N			N			Y
11	24	F	M	71	N		Y	Y			170	Y	Y	Y	Y	N	Y	N	N	PACS	1991-10	99	99	6	N	H	N	Y	N		Y	14			N	N	N	N	N	N			N			N			Y
5	30	F	M	62	Y		Y	Y			160	Y	Y	Y	N	Y	N	N	N	PACS	1991-10	99	99	6	N	N	N	N	N		N	10			N	N	N	N	N	N			N			N			Y
1	32	F	M	71	N		N	N			160	N	Y	Y	N	N	N	N	N	LACS	1991-10	99	99	1	Y	N	Y	Y	N		N	2			N	N	N	N	N	N			N			N			Y
2	35	D	M	65	Y		Y	Y			140	Y	Y	Y	Y	C	C	N	N	TACS	1991-10	99	99	1	Y	L	Y	Y	Y		N	14			N	N	Y	Y	N	N			N			N			Y
2	7	F	F	74	N		Y	N			170	Y	Y	Y	N	N	N	N	Y	PACS	1991-10	99	99	2	N	L	N	Y	Y		N	14			N	N	N	N	N	N			N			N			Y
4	4	D	M	55	N		N	N			150	Y	Y	Y	N	Y	N	N	N	PACS	1991-10	99	99	3	N	H	N	N	N		Y	14			N	N	N	N	N	N			N			N			Y
3	23	F	F	77	N		Y	N			160	N	N	N	Y	C	N	N	N	PACS	1991-10	99	99	3	Y	N	Y	N	N		N	14			Y	N	N	N	N	N			N			N			Y
11	36	F	F	49	Y		Y	N			170	Y	Y	Y	N	N	N	N	N	LACS	1991-10	99	99	3	Y	L	Y	Y	Y		N	14			N	N	N	N	N	N			N			N			Y
16	16	D	F	61	N		Y	N			170	Y	Y	Y	Y	C	C	C	N	TACS	1991-10	99	99	5	N	N	N	Y	N		N	14			N	N	Y	N	Y	N			N			N			Y
17	24	F	F	81	N		N	N			130	N	Y	N	Y	N	N	N	N	PACS	1991-10	99	99	5	N	N	N	Y	N		N	13			N	N	N	N	N	N			N			N			Y
2	7	F	M	45	N		Y	N			150	Y	Y	Y	N	N	N	N	N	LACS	1991-11	99	99	6	Y	N	Y	N	N		N	7			N	N	N	N	N	N			N			N			Y
1	42	D	M	72	N		Y	Y			170	Y	Y	Y	N	C	Y	N	N	TACS	1991-11	99	99	7	N	L	N	N	Y		N	10			N	N	N	N	N	N			N			N			Y
4	5	F	M	64	N		N	N			140	Y	Y	Y	N	N	N	N	N	LACS	1991-11	99	99	7	N	H	N	Y	N		Y	5			N	N	N	N	N	N			N			N			Y
11	4	F	F	70	Y		N	N			180	C	C	C	C	C	C	C	C	PACS	1991-11	99	99	2	N	N	N	N	N		N	6			N	N	N	N	N	N			N			N			N
10	18	F	M	64	N		Y	Y			180	Y	Y	Y	N	Y	Y	N	N	TACS	1991-11	99	99	3	Y	H	Y	Y	N		Y	14			N	N	Y	N	Y	N			N			N			Y
2	27	F	F	79	N		Y	N			150	N	N	N	N	N	N	N	Y	OTH	1991-11	99	99	3	N	N	N	Y	N		N	4			N	N	N	N	N	N			N			N			Y
16	8	F	M	68	N		Y	N			180	Y	Y	Y	Y	N	N	N	N	PACS	1991-11	99	99	4	Y	L	N	N	Y		N	9	N	N	N	N	Y	N	Y	N		N	N			N			N
4	10	F	M	66	N		N	N			160	Y	Y	Y	Y	Y	N	N	N	TACS	1991-11	99	99	5	Y	N	Y	Y	N		N	5			N	N	N	N	N	N			N			N			Y
3	8	D	F	81	N		Y	N			180	Y	Y	Y	Y	Y	C	C	N	TACS	1991-11	99	99	6	Y	N	Y	N	N		N	13			N	N	N	N	N	N			N			N			N
10	5	F	M	44	N		Y	Y			150	Y	Y	Y	N	N	N	N	N	LACS	1991-11	99	99	2	N	L	N	Y	Y		N	14			N	N	Y	N	N	N			N			N			Y
2	17	D	M	77	Y		Y	Y			200	N	Y	Y	Y	N	N	N	N	PACS	1991-11	99	99	4	Y	H	Y	N	N		Y	3			N	N	Y	N	N	N			N			N			Y
8	10	U	F	75	Y		Y	Y			186	C	Y	Y	Y	C	C	C	C	TACS	1991-11	99	99	4	Y	N	Y	N	N		N	2			N	N	N	N	N	N			N			N			Y
11	32	F	M	70	N		N	N			230	Y	Y	Y	N	N	N	N	N	LACS	1991-11	99	99	4	N	N	N	N	N		N	5			N	N	N	N	N	N			N			N			Y
11	38	D	M	66	N		Y	Y			200	Y	Y	Y	Y	Y	Y	N	N	TACS	1991-11	99	99	5	N	L	N	N	Y		N	12			N	N	N	N	N	N			N			Y	25	HAEMATEMESIS	Y
5	36	F	M	61	N		Y	Y			170	Y	Y	N	N	N	N	Y	N	POCS	1991-11	99	99	5	Y	H	Y	Y	N		Y	12			Y	N	N	N	N	N			N			N			N
3	12	D	F	80	N		Y	Y			150	Y	Y	Y	N	C	C	N	N	PACS	1991-11	99	99	6	N	N	N	N	N		N	3			N	N	Y	N	N	N			N			N			Y
5	20	D	M	61	N		Y	N			150	Y	Y	Y	N	N	N	Y	N	POCS	1991-11	99	99	6	Y	N	Y	Y	N		N	11			N	N	N	N	N	N			N			N			N
1	12	F	M	75	Y		N	N			200	N	N	N	N	N	N	Y	N	POCS	1991-11	99	99	6	N	H	N	N	N		Y	4			N	N	N	N	N	N			N			N			Y
11	8	F	M	55	N		N	N			240	N	Y	Y	N	N	N	Y	N	POCS	1991-11	99	99	7	Y	L	Y	Y	Y		N	3			N	N	N	N	Y	N			N			N			Y
2	34	D	M	84	N		Y	Y			110	Y	Y	Y	N	N	N	N	N	PACS	1991-11	99	99	7	N	N	N	N	N		N	14			N	N	Y	N	N	N			N			N			Y
4	36	F	M	77	N		N	N			150	N	Y	N	Y	Y	N	N	N	PACS	1991-11	99	99	7	Y	H	N	N	N		N	14			N	N	N	N	N	N			N			N			N
17	30	F	M	67	Y		Y	N			140	Y	Y	N	Y	N	N	N	N	PACS	1991-11	99	99	1	N	N	N	N	N		N	14			N	N	N	N	N	N			N			N			Y
17	36	F	M	65	N		Y	N			170	Y	Y	Y	N	N	N	N	N	LACS	1991-11	99	99	1	Y	N	Y	Y	N		N	14			N	N	N	N	N	N			N			N			Y
8	24	D	F	78	N		Y	Y			145	Y	Y	Y	Y	C	C	C	C	TACS	1991-11	99	99	1	Y	H	Y	N	N		Y	14			N	N	N	N	N	N			N			N			Y
2	26	F	M	78	N		N	N			150	Y	Y	Y	N	N	Y	N	N	PACS	1991-11	99	99	2	N	L	N	N	Y		N	14			N	N	N	N	Y	N			N			N			Y
2	27	F	M	52	N		Y	N			150	N	Y	N	N	N	N	N	N	PACS	1991-11	99	99	2	Y	N	Y	Y	N		N	8			N	N	N	N	N	N			N			N			Y
8	40	D	F	79	N		Y	Y			130	Y	Y	Y	Y	C	C	C	Y	TACS	1991-11	99	99	3	N	N	N	N	N		N	12			N	N	N	N	N	N			N			N			Y
17	48	F	F	82	Y		Y	Y			150	Y	Y	Y	N	N	Y	N	N	PACS	1991-11	99	99	4	N	L	N	Y	N		Y	14	N	N	N	N	N	N	N	N			N			N			Y
1	15	F	M	81	Y		Y	Y			118	N	N	N	N	Y	N	Y	N	POCS	1991-11	99	99	4	Y	N	Y	Y	N		N	9	Y	Y	N	N	N	N	N	N		N	N			N			Y
1	11	F	F	71	N		N	N			230	Y	Y	Y	N	N	N	N	N	LACS	1991-11	99	99	4	Y	L	Y	Y	Y		N	14			N	N	N	N	N	N			N			N			Y
4	26	F	M	39	N		N	N			175	N	Y	Y	N	N	N	Y	N	POCS	1991-11	99	99	6	N	N	N	Y	N		N	4			N	N	N	N	N	N			N			N			Y
17	47	F	M	69	N		N	N			140	N	Y	Y	N	N	N	N	N	LACS	1991-11	99	99	6	N	H	N	Y	N		Y	14			N	N	N	N	N	N			N			N			Y
1	13	F	F	65	N		Y	N			170	Y	Y	Y	N	N	Y	Y	N	POCS	1991-11	99	99	7	Y	N	Y	Y	N		N	14	N	N	N	N	N	N	N	N		N	N			N			Y
15	3	F	M	71	N		N	N			170	Y	Y	Y	N	C	C	N	N	PACS	1991-11	99	99	1	N	N	N	Y	N		N	11			Y	N	N	N	Y	N			N			N			Y
1	5	F	M	47	Y		Y	Y			190	Y	Y	Y	N	N	N	N	N	LACS	1991-11	99	99	2	N	H	N	Y	N		Y	14			N	N	N	N	N	N			N			N			Y
1	4	F	M	75	N		N	N			194	N	Y	Y	Y	C	N	N	N	TACS	1991-11	99	99	3	Y	H	N	N	N		N	14			N	Y	N	N	N	N			N			N			Y
3	27	F	M	79	N		Y	N			150	Y	Y	Y	N	C	Y	N	N	TACS	1991-11	99	99	3	N	N	N	Y	N		N	14			N	N	N	N	Y	N			N			N			Y
2	32	F	F	69	N		N	N			180	Y	Y	Y	N	N	Y	N	N	PACS	1991-11	99	99	3	Y	N	N	N	N		N	14			N	N	N	N	N	N			N			N			N
11	10	F	M	54	N		Y	N			120	Y	Y	Y	N	N	N	N	N	LACS	1991-11	99	99	3	N	L	N	Y	Y		N	2			N	N	N	N	N	N			N			N			Y
3	14	F	F	52	N		Y	N			150	Y	Y	Y	N	N	N	C	N	PACS	1991-11	99	99	4	Y	L	Y	Y	Y		N	14			N	N	N	N	N	N			N			N			Y
1	27	F	M	71	N		N	N			110	N	N	N	N	N	N	Y	N	POCS	1991-11	99	99	4	N	N	N	Y	N		N	14			N	N	N	N	N	N			N			N			Y
11	10	F	M	67	Y		Y	N			168	Y	Y	Y	N	N	N	N	N	LACS	1991-11	99	99	5	Y	N	Y	N	N		N	14			N	N	N	N	N	N			N			N			Y
2	5	D	F	81	N		Y	N			170	Y	Y	Y	N	C	Y	N	N	TACS	1991-11	99	99	5	Y	H	Y	Y	N		N	14			N	N	Y	N	N	N			N			Y		PTT PROLONGATION	Y
17	36	D	M	79	Y		Y	Y			140	Y	Y	Y	N	N	Y	N	N	PACS	1991-11	99	99	6	Y	L	N	N	N		N	1	N		N	N	N	N	N	N			N			N			Y
11	24	D	F	78	N		Y	Y			130	Y	Y	Y	Y	C	C	N	N	TACS	1991-11	99	99	7	N	H	N	N	N		Y	2			N	N	N	N	N	N			N			N			Y
1	24	D	M	81	N		Y	Y			210	Y	Y	Y	Y	Y	Y	N	C	TACS	1991-11	99	99	7	Y	N	N	Y	N		N	14			N	N	N	N	N	N			N			N			Y
4	28	D	M	78	N		N	N			130	Y	Y	Y	C	C	N	N	N	PACS	1991-11	99	99	7	Y	N	N	N	N		N	4			N	N	N	N	N	N			N			N			N
11	4	F	M	75	Y		N	N			130	Y	Y	Y	N	N	N	N	N	LACS	1991-11	99	99	7	N	H	N	N	N		Y	14			N	N	N	N	N	N			N			N			Y
2	27	F	F	80	N		Y	N			190	N	Y	Y	Y	C	C	N	N	TACS	1991-12	99	99	2	N	N	N	N	N		N	14			N	N	Y	N	Y	N			N			N			Y
14	24	D	M	69	N		Y	Y			140	Y	Y	Y	Y	C	C	N	N	TACS	1991-12	99	99	2	N	L	N	N	Y		N	14	N	N	N	N	Y	N	Y	N		N	N			N			N
1	6	F	F	64	N		N	N			200	N	N	N	N	N	N	Y	N	POCS	1991-12	99	99	3	N	N	N	Y	N		N	14			N	N	N	N	N	N			N			N			Y
8	36	F	F	88	Y		Y	Y			180	Y	Y	N	Y	N	N	N	N	PACS	1991-12	99	99	5	Y	L	Y	N	Y		N	8			N	N	N	N	N	N			N			N			Y
2	12	F	F	71	N		Y	N			180	N	Y	N	N	N	N	N	N	PACS	1991-12	99	99	5	Y	H	Y	Y	N		Y	7			N	N	N	N	N	N			N			N			Y
2	43	F	M	82	N		Y	Y			160	N	Y	N	Y	C	C	N	N	PACS	1991-12	99	99	6	N	N	N	Y	N		N	14			N	N	Y	N	N	N			N			N			Y
6	24	F	F	83	Y		N	N			180	Y	Y	Y	Y	N	N	N	N	PACS	1991-12	99	99	3	Y	N	Y	N	N		N	14			N	N	N	N	N	N			N			N			U
1	30	F	F	57	N		Y	Y			140	N	N	N	Y	N	N	N	N	PACS	1991-12	99	99	5	N	N	N	N	N		N	4			N	N	N	N	N	N			N			N			Y
1	7	F	F	52	N		N	N			180	N	Y	Y	N	N	N	N	N	LACS	1991-12	99	99	6	Y	N	N	N	N		N	7			N	N	N	N	N	N			N			N			N
6	24	D	F	78	N		N	N			240	N	Y	Y	N	N	N	N	N	PACS	1991-12	99	99	6	N	L	N	N	Y		N	14			N	N	N	N	N	N			N			N			Y
8	11	F	M	54	N		Y	Y			153	Y	Y	Y	N	N	N	N	N	LACS	1991-12	99	99	6	N	N	N	Y	N		N	14	N	N	N	N	N	N	N	N		N	N			N			Y
4	18	F	F	65	Y		N	N			170	Y	Y	Y	Y	N	N	N	N	PACS	1991-12	99	99	7	N	N	N	Y	N		N	4			N	N	N	N	Y	N			N			N			Y
20	45	F	F	77	N		Y	N			142	Y	Y	N	N	N	N	N	N	LACS	1991-12	99	99	7	N	N	N	Y	N		N	14	N	N	N	N	N	N	N	N		N	N			N			N
15	20	F	M	83	N		N	N			170	Y	Y	Y	Y	N	N	N	N	PACS	1991-12	99	99	2	N	N	N	N	N		N	3			N	N	N	N	Y	N			N			N			Y
6	32	D	F	83	N		N	N			160	Y	Y	Y	Y	C	Y	N	N	TACS	1991-12	99	99	2	Y	N	Y	Y	N		N	14			Y	N	N	N	N	N			N			N			Y
3	25	U	F	68	N		Y	Y			130	Y	Y	Y	C	C	Y	C	Y	TACS	1991-12	99	99	3	Y	H	Y	N	N		Y	7			N	N	Y	N	N	N			N			N			Y
2	27	F	F	88	N		Y	N			180	Y	Y	Y	N	N	N	N	N	LACS	1991-12	99	99	4	N	N	N	Y	N		N	14			N	N	Y	N	Y	N			N			N			Y
8	6	F	F	77	N		Y	Y			130	Y	N	N	N	N	N	N	N	PACS	1991-12	99	99	4	N	N	N	N	N		N	14	N	N	N	N	N	N	N	N		N	N			N			N
17	32	F	F	85	N		Y	Y			150	N	N	N	Y	N	N	N	N	PACS	1991-12	99	99	5	N	N	N	N	N		N	14			N	N	N	N	N	N			N			N			Y
1	10	F	M	55	N		Y	N			120	N	Y	N	N	N	Y	Y	N	POCS	1991-12	99	99	6	N	N	N	Y	N		N	14			N	N	N	N	N	N			N			N			Y
11	14	D	M	59	N		N	N			175	N	Y	Y	Y	C	C	N	N	TACS	1991-12	99	99	7	N	N	N	N	N		N	14			N	N	N	N	N	N			N			N			Y
2	43	F	F	67	N		Y	N			150	N	Y	N	N	N	N	N	N	PACS	1991-12	99	99	7	N	N	N	Y	N		N	14			N	N	N	Y	N	N			N			N			Y
6	8	F	M	77	Y		N	N			130	Y	Y	Y	Y	N	N	N	N	PACS	1991-12	99	99	2	N	N	N	N	N		N	14			N	N	N	N	N	N			N			N			U
17	10	F	M	54	Y		Y	N			190	Y	Y	Y	Y	N	N	N	N	PACS	1991-12	99	99	2	N	N	N	N	N		N	14			N	N	N	N	N	N			N			N			Y
4	29	F	F	78	N		N	N			150	N	Y	Y	N	N	N	Y	N	POCS	1991-12	99	99	2	N	N	N	N	N		N	11	N	N	N	N	N	N	N	N		N	N			N			N
11	47	F	M	71	N		Y	N			120	Y	Y	Y	N	N	N	N	N	LACS	1991-12	99	99	2	N	N	N	Y	N		N	8			N	N	N	N	N	N			N			N			Y
10	24	D	F	75	Y		Y	Y			150	Y	Y	Y	N	Y	Y	N	N	TACS	1991-12	99	99	3	Y	L	Y	N	Y		N	4			N	N	Y	N	Y	N			N			N			Y
6	12	F	M	65	N		N	N			180	Y	Y	N	Y	N	N	N	N	PACS	1991-12	99	99	3	N	N	N	N	N		N	9			N	N	N	N	N	N			N			N			N
20	33	F	M	59	N		Y	Y			150	Y	Y	Y	Y	Y	C	N	N	TACS	1991-12	99	99	3	Y	H	Y	Y	N		Y	14	N	N	N	N	N	N	N	N		N	N			N			Y
2	40	F	M	84	Y		Y	Y			200	Y	Y	Y	N	N	N	N	N	LACS	1991-12	99	99	6	Y	L	Y	Y	Y		N	14			N	N	Y	N	Y	N			N			N			Y
11	10	F	M	79	N		N	N			140	Y	Y	Y	Y	Y	C	N	N	TACS	1991-12	99	99	7	Y	H	Y	N	N		N	14	N	N	N	N	N	N	N	N		N	N			Y	39	FRANK HAEMATURIA + 1PR BLEED	N
4	5	F	F	61	Y		N	N			170	N	N	Y	N	N	N	N	N	PACS	1991-12	99	99	1	Y	H	N	N	N		N	13			N	Y	N	N	N	N			N			N			Y
5	16	F	M	57	N		Y	Y			120	N	Y	Y	N	N	N	Y	N	POCS	1991-12	99	99	1	Y	L	Y	Y	Y		N	9			N	N	N	N	N	N			N			N			Y
20	29	F	M	43	N		Y	Y			170	Y	N	N	N	N	N	N	N	PACS	1991-12	99	99	2	Y	H	Y	Y	N		Y	4	N	N	N	N	N	N	N	N		N	N			N			N
20	43	F	M	79	N		Y	Y			132	Y	Y	Y	N	N	N	N	Y	PACS	1991-12	99	99	3	Y	L	Y	N	Y		N	14	N	N	N	N	N	N	N	N		N	N			N			Y
16	21	F	F	76	N		Y	Y			140	N	Y	N	Y	C	C	N	N	PACS	1992-01	99	99	6	Y	H	Y	Y	N		Y	10	N	N	N	N	N	N	N	N		N	N			N			N
2	47	F	M	79	N		Y	N			220	Y	N	N	Y	N	N	N	N	PACS	1992-01	99	99	6	Y	L	Y	Y	Y		N	14			N	N	Y	N	Y	N			N			N			Y
4	29	F	F	33	N		Y	Y			140	N	N	N	N	N	N	Y	N	POCS	1992-01	99	99	6	Y	L	N	N	N		N	7			N	Y	N	N	N	N			N			N			Y
15	20	F	M	62	N		Y	Y			150	Y	Y	Y	Y	N	N	N	N	PACS	1992-01	99	99	2	Y	H	Y	Y	N		Y	14			N	N	N	N	N	N			N			N			Y
11	34	F	M	80	N		Y	Y			135	N	N	N	N	N	N	Y	N	POCS	1992-01	99	99	6	Y	H	Y	N	N		N	14	N	N	N	N	N	N	N	N		N	N			Y	11	HAEMATURIA DUE TO CA BLADDER	Y
1	11	F	M	48	Y		Y	Y			140	Y	Y	Y	N	Y	N	N	N	PACS	1992-01	99	99	7	Y	L	Y	Y	Y		N	10			N	N	N	N	N	N			N			N			Y
15	10	F	F	84	N		N	N			150	Y	Y	Y	N	Y	Y	N	N	TACS	1992-01	99	99	1	N	L	N	N	Y		N	0			N	N	N	N	Y	N			N			N			Y
6	36	F	M	76	N		N	N			160	Y	Y	Y	N	N	N	N	N	LACS	1992-01	99	99	2	Y	N	N	N	N		N	14			N	N	N	N	N	N			N			N			N
10	24	F	F	78	N		Y	Y			150	Y	Y	Y	N	N	Y	N	N	PACS	1992-01	99	99	2	Y	N	Y	Y	N		N	14			Y	N	Y	N	Y	N			N			N			Y
17	30	D	F	82	Y		Y	N			150	Y	Y	Y	N	N	Y	N	N	PACS	1992-01	99	99	2	Y	H	Y	Y	N		Y	14			N	N	N	N	N	N			N			N			Y
10	10	F	F	70	Y		Y	N			145	Y	Y	Y	Y	N	N	N	N	PACS	1992-01	99	99	3	N	H	N	N	N		Y	14			N	N	Y	N	N	N			N			N			Y
1	22	F	M	62	N		N	N			150	N	Y	Y	N	N	N	N	N	LACS	1992-01	99	99	4	Y	L	Y	Y	Y		N	12			N	N	N	N	N	N			N			N			Y
6	15	F	F	74	N		N	N			90	Y	Y	Y	N	N	N	N	N	LACS	1992-01	99	99	4	N	H	N	N	Y		N	14	N	N	N	N	N	N	N	N			N			N			N
1	11	D	M	53	N		Y	N			150	Y	N	N	N	C	Y	N	N	PACS	1992-01	99	99	6	N	L	N	Y	Y		N	14			N	N	N	N	N	N			N			N			Y
5	7	D	M	40	N		Y	Y			120	Y	Y	Y	Y	Y	C	N	N	TACS	1992-01	99	99	6	N	H	N	N	N		Y	14			N	N	N	N	N	N			N			N			N
6	43	F	F	52	N		Y	N			155	Y	Y	Y	N	N	N	N	N	LACS	1992-01	99	99	6	Y	N	Y	N	N		N	4			N	N	N	N	N	N			N			N			Y
20	45	F	M	80	N		Y	N			160	Y	Y	N	N	N	N	N	N	LACS	1992-01	99	99	2	Y	N	Y	Y	N		N	14	N	N	N	N	N	N	Y	N		N	N			N			Y
5	36	F	M	54	N		Y	N			130	Y	Y	Y	N	N	N	Y	N	POCS	1992-01	99	99	3	N	L	N	Y	Y		N	7			N	N	N	N	N	N			N			N			Y
6	18	D	F	79	N		N	N			160	Y	Y	Y	Y	N	Y	N	N	PACS	1992-01	99	99	3	N	L	N	N	Y		N	11			N	N	N	N	N	N			N			N			N
6	24	F	F	81	N		N	N			150	Y	Y	Y	Y	N	N	N	N	PACS	1992-01	99	99	3	Y	N	Y	N	N		N	14			N	N	N	N	N	N			N			N			N
6	24	F	M	69	N		N	N			160	N	N	N	N	N	N	N	Y	OTH	1992-01	99	99	3	Y	N	Y	N	N		N	14			N	N	N	N	N	N			N			N			N
8	45	D	M	84	N		Y	N			110	N	Y	Y	Y	C	C	C	Y	TACS	1992-01	99	99	4	Y	N	Y	N	N		N	14	N	N	N	N	N	N	N	N		N	N			N			N
16	12	F	F	85	N		Y	N			180	N	Y	Y	N	C	N	N	N	PACS	1992-01	99	99	5	N	H	N	N	N		Y	14	N	N	N	N	N	N	N	N		N	N			N			N
1	38	F	F	88	N		N	N			190	N	N	N	N	Y	Y	N	N	PACS	1992-01	99	99	5	N	H	N	N	N		N	5			N	N	N	N	N	N			N			Y	25	LARGE FOREARM HAEMATOMA	Y
1	17	F	M	71	N		Y	Y			160	N	N	N	N	N	N	Y	N	POCS	1992-01	99	99	5	Y	L	Y	Y	Y		N	6	N	N	N	N	N	N	N	N		N	N			N			Y
17	4	F	F	55	Y		N	N			160	Y	Y	Y	Y	N	N	N	N	PACS	1992-01	99	99	6	Y	N	Y	Y	N		N	7			N	N	N	N	N	N			N			N			N
4	16	D	M	69	Y		Y	Y			170	Y	Y	Y	N	Y	C	N	N	TACS	1992-01	99	99	6	Y	N	Y	N	N		N	14			N	N	N	N	N	N			N			N			Y
5	28	F	M	72	N		Y	N			160	Y	Y	Y	N	Y	Y	N	N	TACS	1992-01	99	99	1	N	L	N	Y	Y		N	3			N	N	N	N	N	N			N			N			Y
4	18	F	F	57	Y		N	N			150	N	Y	N	N	N	N	N	N	PACS	1992-01	99	99	1	N	H	N	Y	N		Y	1			N	N	N	N	N	N			N			N			Y
1	8	F	M	64	Y		N	N			170	N	Y	Y	N	N	N	Y	N	POCS	1992-01	99	99	3	N	H	N	Y	N		Y	8	N	N	N	N	N	N	N	N		N	N			N			Y
2	27	F	F	81	N		Y	N			180	N	Y	Y	N	N	N	N	N	LACS	1992-01	99	99	3	Y	N	Y	Y	N		N	14			N	N	N	N	N	N			N			N			Y
2	22	D	M	83	N		Y	Y			160	Y	Y	Y	Y	N	N	N	N	PACS	1992-01	99	99	4	N	L	N	N	Y		N	14	N	N	N	N	Y	N	N	N		N	N			N			N
6	17	F	M	52	N		N	N			195	Y	Y	Y	N	N	N	N	N	LACS	1992-01	99	99	5	N	L	N	N	N		N	4			N	N	N	N	N	N			N			N			Y
6	13	F	M	55	Y		N	N			180	Y	Y	Y	Y	N	N	N	N	PACS	1992-01	99	99	5	Y	N	Y	N	N		N	7	N	N	N	N	N	N	N	N		N	N			N			N
6	21	F	M	78	N		N	N			150	Y	Y	Y	Y	N	N	N	N	PACS	1992-01	99	99	6	N	H	N	N	N		Y	14			N	N	N	N	N	N			N			N			N
1	15	F	F	85	N		N	N			170	Y	Y	Y	N	N	N	N	N	LACS	1992-02	99	99	2	Y	N	Y	Y	N		N	14			N	N	N	N	N	N			N			N			Y
16	3	F	M	56	Y		Y	N			120	Y	Y	Y	Y	N	N	N	N	PACS	1992-02	99	99	2	N	L	N	N	N		N	3	N	N	N	Y	N	N	N	N		N	N			N			N
6	10	F	F	83	Y		N	N			170	Y	Y	Y	Y	N	N	N	N	PACS	1992-02	99	99	3	Y	H	Y	N	N		Y	14	N	N	N	N	N	N	N	N		N	N			N			N
1	15	F	F	76	N		N	N			158	N	N	Y	N	N	N	N	N	PACS	1992-02	99	99	3	N	N	N	Y	N		N	14			N	N	N	N	N	N			N			N			Y
6	11	F	F	87	Y		N	N			180	Y	Y	Y	Y	N	N	N	N	PACS	1992-02	99	99	5	Y	N	N	N	N		N	8	N	N	N	N	N	N	N	N		N	N			N			N
6	11	D	F	84	Y		N	N			190	Y	Y	Y	Y	N	N	N	N	PACS	1992-02	99	99	5	N	H	N	N	Y		N	6	N	N	N	N	N	N	N	N		N	N			N			N
6	10	F	F	83	Y		N	N			140	Y	Y	Y	N	N	N	N	N	LACS	1992-02	99	99	5	Y	N	Y	Y	N		N	12	N	N	N	N	N	N	N	N		N	N			N			N
1	5	D	M	69	N		Y	Y			134	N	N	N	N	N	N	Y	N	POCS	1992-02	99	99	1	Y	N	Y	Y	N		N	14	N	N	N	N	N	N	N	N		N	N			N			N
3	7	D	F	80	N		Y	Y			160	Y	Y	Y	N	C	N	N	Y	PACS	1992-02	99	99	2	N	L	N	N	Y		N	14	Y	N	N	N	N	N	Y	N			N			N			N
2	29	F	F	87	N		Y	N			190	N	Y	Y	N	N	N	N	N	LACS	1992-02	99	99	3	N	L	N	Y	Y		N	14	N	N	N	N	N	N	Y	N		N	N			N			N
2	36	F	M	80	N		Y	N			160	Y	Y	Y	N	N	N	N	N	LACS	1992-02	99	99	4	Y	N	Y	N	N		N	14	N	N	N	N	Y	N	N	N		N	N			N			N
8	10	F	M	77	Y		Y	Y			200	N	N	Y	N	N	N	Y	N	POCS	1992-02	99	99	4	Y	H	n	N	N		Y	14	N	N	N	N	N	N	N	N		N	N			N			Y
2	47	U	M	84	N		Y	N			170	Y	Y	Y	C	C	C	N	N	PACS	1992-02	99	99	5	N	N	N	N	N		N	0			N	N	Y	N	N	N			N			N			Y
1	18	F	M	67	N		N	N			160	N	Y	Y	N	N	N	N	N	LACS	1992-02	99	99	5	N	H	N	N	N		N	14	N	N	N	N	N	N	N	N		N	N			N			N
10	24	F	M	66	Y		Y	Y			160	Y	Y	N	N	Y	N	Y	N	POCS	1992-02	99	99	5	N	N	N	N	N		N	0	N	N	N	N	Y	N	Y	N		N	N			N			N
10	3	D	F	80	Y		Y	Y			180	Y	Y	Y	Y	Y	N	N	N	TACS	1992-02	99	99	5	N	N	N	N	N		N	14	N	N	N	N	Y	N	Y	N		N	N			N			N
3	4	F	M	84	N		Y	Y			200	Y	Y	Y	Y	N	N	N	N	PACS	1992-02	99	99	5	Y	L	Y	Y	Y		N	14	N	N	N	N	N	N	N	N		N	N			N			N
2	15	F	M	67	Y		Y	N			140	N	N	Y	N	N	N	N	Y	PACS	1992-02	99	99	6	Y	H	Y	Y	N		Y	14	N	N	N	N	Y	N	Y	N		N	N			N			N
20	37	F	F	71	N		Y	Y			160	Y	Y	Y	Y	Y	N	N	N	TACS	1992-02	99	99	7	N	N	N	N	N		N	14	N	N	N	N	N	N	N	N		N	N			N			Y
16	12	F	M	91	Y		Y	N			160	Y	Y	Y	Y	C	N	N	N	TACS	1992-02	99	99	7	N	N	N	N	N		N	14	N	N	N	N	N	N	Y	N		N	N			N			N
11	5	F	F	82	N		N	N			220	Y	Y	Y	Y	N	N	N	N	PACS	1992-02	99	99	1	Y	N	Y	Y	N		N	14	N	N	N	N	N	N	N	N		N	N			N			Y
6	14	D	F	76	N		N	N			150	Y	Y	Y	Y	N	Y	Y	N	POCS	1992-02	99	99	3	Y	N	Y	Y	N		N	14	N	N	N	N	N	N	N	N		N	N			N			N
8	31	F	F	73	Y		Y	Y			190	Y	Y	Y	N	N	N	N	N	LACS	1992-02	99	99	5	N	L	N	N	Y		N	14	N	N	N	Y	N	N	N	N		N	N			N			Y
1	8	F	M	67	Y		N	N			110	Y	Y	Y	N	N	N	N	N	LACS	1992-02	99	99	5	Y	N	Y	Y	N		N	7	N	N	N	N	N	N	N	N		N	N			N			N
2	46	F	F	80	N		Y	N			140	Y	Y	Y	N	N	Y	N	N	PACS	1992-02	99	99	6	N	H	N	Y	N		Y	14	N	N	N	N	Y	N	N	N		N	N			N			N
16	18	F	F	78	N		Y	N			180	Y	Y	Y	N	N	Y	N	N	PACS	1992-02	99	99	6	Y	L	Y	Y	Y		N	14	N	N	N	N	N	N	Y	N		N	N			N			N
16	18	F	F	78	N		Y	Y			170	Y	Y	Y	Y	N	Y	N	N	PACS	1992-02	99	99	7	N	N	N	Y	N		N	12	N	N	N	Y	Y	N	Y	N		N	N			Y	32	ATRIAL FIBRILLATION	Y
17	8	F	M	78	N		Y	N			170	Y	Y	Y	N	N	N	N	N	LACS	1992-02	99	99	7	Y	L	Y	Y	Y		N	11	N	N	N	N	N	N	N	N		N	N			N			N
6	14	F	F	76	N		N	N			160	Y	Y	Y	Y	N	N	N	N	PACS	1992-02	99	99	2	N	H	N	N	N		N	7	N	N	N	N	Y	N	N	N		N	N			N			N
15	20	F	F	81	N		N	N			160	Y	Y	Y	Y	N	N	N	N	PACS	1992-02	99	99	3	Y	N	N	N	N		N	14	N	N	N	N	N	N	N	N		N	N			N			N
10	4	F	M	63	N		Y	Y			170	N	N	N	Y	Y	N	N	N	PACS	1992-02	99	99	3	N	L	N	N	Y		N	14	N	N	N	N	Y	N	N	N		N	N			N			N
17	6	F	F	62	N		N	N			100	Y	Y	N	N	N	N	N	N	LACS	1992-02	99	99	3	N	N	N	N	N		N	14	N	N	N	N	N	N	N	N		N	N			N			N
6	19	F	M	61	N		N	N			180	Y	Y	Y	Y	N	C	N	N	PACS	1992-02	99	99	5	Y	H	Y	N	N		Y	11	N	N	N	N	N	N	N	N		N	N			N			N
1	20	U	F	63	N		Y	N	N		160	C	C	C	C	C	C	Y	Y	POCS	1992-02	99	99	7	N	L	N	N	Y		N	4	N	N	N	N	N	N	N	N		N	N			N			Y
6	27	F	M	53	N		N	N	N		130	N	N	N	N	Y	N	N	N	POCS	1992-02	99	99	7	N	N	N	Y	N		N	14	N	N	N	N	N	N	N	N		N	N			N			N
17	8	D	F	80	Y		Y	Y	N		160	N	N	N	N	N	N	Y	Y	POCS	1992-02	99	99	7	Y	N	Y	Y	N		N	14	N	N	N	N	N	N	N	N		N	N			N			Y
2	48	F	M	85	N		N	N	N		160	Y	Y	Y	Y	N	C	N	C	PACS	1992-03	12	25	2	Y	H	Y	N	N		Y	14	N	N	N	N	Y	N	N	N		N	N			N			Y
16	27	D	F	61	N		Y	Y	Y		140	Y	Y	Y	Y	N	N	N	N	PACS	1992-03	17	4	2	Y	N	Y	Y	N		N	14	N	N	N	N	N	N	Y	N		N	N			N			Y
5	26	F	M	62	N		Y	N	N		140	Y	Y	Y	Y	Y	N	N	N	TACS	1992-03	11	19	4	Y	N	Y	Y	N		N	14	N	N	N	N	N	N	N	N		N	N			N			Y
2	31	F	M	78	N		Y	N	N		120	Y	Y	Y	Y	C	C	C	N	TACS	1992-03	15	18	4	N	N	N	N	N		N	14	N	N	N	N	Y	Y	N	N		N	N			N			Y
2	24	F	M	55	N		Y	Y	N		140	N	Y	Y	N	N	N	N	N	LACS	1992-03	14	4	5	N	L	N	N	Y		N	14	N	N	N	N	N	N	N	N		N	N			N			N
17	24	F	F	75	N		Y	N	N		140	Y	Y	Y	N	N	N	N	N	LACS	1992-03	14	11	5	N	H	N	Y	N		Y	13	N	N	N	N	N	N	N	N		N	N			N			N
4	7	F	M	51	N		N	N	N		110	Y	Y	Y	N	Y	C	N	N	TACS	1992-03	14	42	5	Y	N	Y	Y	N		N	14	N	N	N	N	N	N	N	N		N	N			N			Y
10	7	F	M	84	N		Y	N	N		140	Y	Y	N	Y	N	N	N	N	PACS	1992-03	16	25	5	Y	N	Y	Y	N		N	13	N	N	N	N	Y	N	Y	N		N	N			N			N
8	24	F	M	74	N		Y	Y	N		195	N	Y	Y	N	N	N	N	N	LACS	1992-03	17	54	5	N	L	N	N	Y		N	14	N	N	N	N	N	N	N	N		N	N			N
1	22	F	M	55	Y		Y	N	N		150	Y	Y	N	N	N	N	N	N	LACS	1992-03	11	26	7	Y	H	Y	Y	N		Y	6	N	N	N	N	N	N	Y	N		N	N			N			Y
4	36	D	M	62	Y		Y	Y	N		130	Y	Y	N	Y	Y	Y	N	N	TACS	1992-03	22	51	7	N	N	N	N	N		N	14	Y	Y	N	N	N	N	N	N		N	N			N			Y
20	25	F	M	71	N		Y	Y	N		148	Y	N	N	N	N	N	N	N	PACS	1992-03	9	55	1	Y	N	Y	Y	N		N	2	N	N	N	N	N	N	N	N		N	N			N			Y
6	24	F	F	55	N		N	N	N		140	Y	Y	Y	N	N	N	N	N	LACS	1992-03	10	19	2	N	L	N	N	Y		N	10	N	N	N	N	N	N	N	N		N	N			N			N
6	4	F	M	71	N		N	N	N		150	Y	Y	Y	Y	N	N	N	N	PACS	1992-03	13	54	2	N	H	N	Y	N		N	14	N	N	N	N	N	N	Y	N		N	N			N			N
20	16	F	M	61	N		Y	Y	N		150	Y	N	N	Y	C	C	N	Y	PACS	1992-03	15	52	2	Y	N	N	N	N		N	4	N	N	N	N	N	N	Y	N		N	N			N			N
2	14	F	M	71	N		Y	Y	N		190	Y	Y	Y	Y	N	Y	N	N	PACS	1992-03	15	38	3	Y	N	Y	N	N		N	14	N	N	N	N	N	N	N	N		N	N			N			N
5	41	F	M	52	N		Y	Y	N		160	Y	Y	N	N	N	N	N	Y	PACS	1992-03	9	36	4	N	N	N	Y	N		N	8	N	N	N	N	N	N	N	N		N	N			N			Y
16	8	F	M	67	Y		Y	Y	N		150	Y	Y	Y	N	N	N	N	N	LACS	1992-03	13	1	4	Y	L	Y	Y	Y		N	14	N	N	N	N	N	N	Y	N		N	N			N			N
21	11	F	F	77	N		N	N	N		165	Y	Y	Y	N	N	N	N	N	LACS	1992-03	14	32	4	N	H	N	N	N		Y	12	N	N	N	N	N	N	N	N		N	N			N			Y
3	8	F	F	77	N		N	N	N		190	Y	Y	N	N	C	Y	N	N	TACS	1992-03	6	34	6	Y	N	Y	Y	N		N	14	N	N	N	N	N	N	N	N		N	N			N			N
4	14	F	M	76	N		N	N	N		130	Y	N	N	N	N	N	Y	N	POCS	1992-03	10	55	6	N	L	N	N	Y		N	12	N	N	N	N	N	N	N	N		N	N			N			Y
10	4	D	M	71	N		Y	Y	N		180	Y	Y	Y	Y	Y	N	N	N	TACS	1992-03	14	45	6	Y	N	Y	Y	N		N	14	N	N	N	N	Y	N	Y	N		N	N			N			N
2	6	F	M	63	N		N	N	N		170	Y	Y	Y	Y	N	Y	N	N	PACS	1992-03	10	57	7	N	N	N	N	N		N	14	N	N	N	N	Y	Y	N	N		N	N			N			N
4	9	F	M	72	N		Y	N	N		140	Y	Y	N	Y	N	N	Y	N	POCS	1992-03	20	9	7	Y	L	N	N	N		N	14	N	Y	N	N	N	N	N	N		N	N			N			N
6	8	D	F	83	Y		N	N	N		160	Y	Y	Y	Y	Y	Y	N	N	TACS	1992-03	12	44	1	N	N	N	N	N		N	14	N	N	N	N	N	N	N	N		N	N			N			N
11	2	F	F	75	N		N	N	N		210	Y	Y	N	Y	C	N	C	N	TACS	1992-03	17	40	1	Y	H	N	N	N		N	14	N	N	N	N	N	N	N	N		N	N			N			N
21	17	F	F	77	N		N	N	N		140	Y	Y	Y	N	N	N	N	N	LACS	1992-03	15	7	2	N	N	N	N	N		N	9	N	N	N	N	N	N	N	N		N	N			N			N
16	5	F	F	64	Y		Y	N	N		150	Y	Y	Y	N	N	N	N	N	LACS	1992-03	11	1	4	N	N	N	N	N		N	14	N	N	N	N	N	N	N	N		N	N			N			Y
1	6	F	F	79	N		N	N	N		160	Y	Y	Y	Y	Y	N	N	N	TACS	1992-03	22	49	4	Y	L	Y	Y	Y		N	14	N	N	N	N	N	N	N	N		N	N			N			Y
1	32	D	M	64	N		Y	Y	N		170	N	N	N	N	N	N	Y	N	POCS	1992-03	19	51	5	Y	H	Y	Y	N		Y	14	N	N	N	N	N	N	N	N		N	N			N			Y
1	6	D	M	81	N		Y	Y	Y		130	Y	Y	Y	Y	Y	N	N	N	TACS	1992-03	17	21	6	N	N	N	N	N		N	14	N	N	N	N	N	N	N	N		N	N			N			Y
2	48	F	M	58	N		Y	Y	N		150	Y	Y	N	N	N	N	N	N	LACS	1992-03	8	56	7	Y	H	Y	Y	N		Y	9	N	N	N	N	N	N	N	N		N	N			N			Y
1	21	F	M	78	N		Y	N	N		205	N	N	N	N	N	N	Y	N	POCS	1992-03	14	43	4	N	N	N	Y	N		N	14	N	N	N	N	N	N	N	N		N	N			N			Y
20	34	F	F	77	Y		Y	Y	N		95	Y	Y	Y	Y	N	N	C	C	PACS	1992-03	16	43	4	N	L	N	N	Y		N	14	N	N	N	N	N	N	N	N		N	N			N			Y
6	24	D	M	76	N		N	N	N		110	Y	Y	Y	Y	C	Y	N	N	TACS	1992-03	10	34	5	Y	L	Y	N	Y		N	14	N	N	N	N	N	N	N	N		N	N			N			N
1	22	F	F	56	N		Y	N	N		204	Y	Y	Y	N	N	N	N	N	LACS	1992-03	15	19	6	Y	N	Y	Y	N		N	5	N	N	N	N	N	N	N	N		N	N			N			Y
11	8	F	M	85	Y		N	N	N		160	Y	Y	Y	N	C	Y	N	N	TACS	1992-03	16	54	7	Y	N	N	N	N		N	13	N	N	N	N	N	N	N	N		N	N			Y	28	EXT.TO CVA-PATIENT DETER RAPID	N
6	8	F	M	59	Y		N	N	N		150	Y	N	N	Y	N	N	N	N	PACS	1992-03	15	55	2	N	H	N	N	N		Y	9	N	N	Y	N	N	N	N	N		N	N			N			Y
20	20	D	M	69	N		Y	Y	N		130	Y	Y	Y	Y	Y	N	C	C	TACS	1992-03	17	26	2	N	H	N	N	N		Y	14	N	N	N	N	N	N	N	N		N	N			N			Y
6	23	F	M	53	N		N	N	N		130	Y	Y	Y	N	N	N	N	N	LACS	1992-03	17	1	3	Y	N	Y	Y	N		N	7	N	N	N	N	N	N	N	N		N	N			N			Y
11	27	F	F	67	N		N	N	N		150	Y	Y	Y	N	N	N	N	N	LACS	1992-04	14	46	4	N	L	N	Y	Y		N	14	N	N	N	N	N	N	N	N		N	N			N			Y
6	18	F	M	73	N		N	N	N		200	Y	Y	Y	N	N	N	N	N	LACS	1992-04	10	6	5	N	N	N	N	N		N	10	N	N	N	N	N	N	N	N		N	N			N			N
10	24	F	F	84	N		Y	N	N		150	Y	Y	Y	Y	N	N	N	N	PACS	1992-04	12	8	5	Y	H	Y	Y	N		Y	6	N	N	N	N	Y	N	N	N		N	N			N			N
10	12	D	M	80	Y		Y	Y	N		180	Y	Y	Y	C	Y	Y	N	N	TACS	1992-04	12	11	5	N	N	N	Y	N		N	13	N	N	N	N	Y	N	Y	N		N	N			N			N
11	36	D	F	85	N		N	N	N		140	Y	Y	Y	Y	N	N	C	N	PACS	1992-04	12	13	6	Y	N	Y	Y	N		N	14	N	N	N	N	N	N	N	N		N	N			N			Y
3	8	F	M	89	N		Y	N	N		130	Y	Y	Y	N	C	Y	N	N	TACS	1992-04	12	47	6	N	H	N	N	N		Y	14	N	N	N	N	N	N	N	N		N	N			N			Y
16	10	F	M	69	Y		Y	Y	N		160	Y	Y	Y	N	N	N	N	N	LACS	1992-04	13	35	6	Y	N	Y	Y	N		N	13	N	N	N	N	N	N	N	N		N	N			N			Y
15	26	F	M	64	Y		N	N	N		140	Y	Y	N	Y	N	N	N	N	PACS	1992-04	9	2	7	N	L	N	Y	Y		N	14	N	N	N	N	N	N	N	N		N	N			N			Y
3	13	D	F	79	N		Y	N	N		150	Y	Y	Y	C	C	N	N	N	PACS	1992-04	11	8	7	Y	H	N	Y	N		Y	14	N	N	N	N	N	N	Y	N		N	N			Y	9	HAEM TRANS. OF FORMER INFARCT	Y
1	40	F	F	84	N		N	N	N		170	N	N	Y	N	N	N	N	N	PACS	1992-04	12	13	7	N	N	N	Y	N		N	14	N	N	Y	N	N	N	N	N		N	N			N			Y
2	24	F	M	65	Y		Y	Y	N		160	N	N	N	Y	N	N	N	N	PACS	1992-04	12	40	7	Y	N	Y	Y	N		N	13	N	N	N	N	Y	N	N	N		N	N			N			Y
24	20	F	M	46	N		Y	N	N		150	Y	Y	N	N	N	N	N	N	LACS	1992-04	20	2	7	Y	L	N	N	N		N	6	N	N	N	Y	N	N	N	N		N	N			N			Y
6	15	F	M	84	N		N	N	N		230	Y	Y	Y	Y	N	N	N	N	PACS	1992-04	9	28	3	N	L	N	N	N		N	13	N	N	N	N	N	N	N	N		N	N			N			Y
4	42	F	M	58	Y		Y	Y	N		120	Y	Y	Y	N	N	N	N	N	LACS	1992-04	17	27	3	N	N	N	Y	N		N	14	N	N	N	N	N	N	N	N		N	N			N			Y
6	23	F	M	84	N		N	N	N		150	Y	Y	Y	Y	C	Y	N	N	TACS	1992-04	9	30	4	Y	N	Y	N	N		N	14	Y	N	N	N	N	N	N	N		N	N			N			N
6	36	D	M	85	Y		N	N	N		130	Y	Y	Y	Y	N	Y	N	N	PACS	1992-04	13	27	4	N	H	N	Y	N		Y	8	N	N	N	N	N	N	N	N		N	N			N			Y
20	29	F	M	75	N		Y	N	N		160	Y	Y	Y	N	Y	Y	N	N	TACS	1992-04	17	26	4	Y	L	Y	N	Y		N	1	N	N	N	N	N	N	N	N		N	N			N			Y
8	24	D	F	76	N		Y	Y	N		210	Y	Y	Y	Y	C	C	C	C	TACS	1992-04	16	9	5	Y	N	Y	N	N		N	2	N	N	N	N	N	N	Y	N		N	N			N			Y
1	10	F	F	73	N		Y	N	N		128	Y	Y	Y	Y	N	Y	N	N	PACS	1992-04	22	19	1	N	H	N	N	N		Y	14	N	N	N	N	N	N	N	N		N	N			N			Y
15	20	F	F	93	N		N	N	N		180	N	N	N	Y	C	C	N	N	PACS	1992-04	10	21	2	Y	N	Y	Y	N		N	14	N	N	N	N	N	N	Y	N		N	N			N			N
4	41	F	F	71	N		N	N	N		140	N	Y	N	N	Y	N	N	N	PACS	1992-04	15	7	2	Y	H	Y	Y	N		Y	10	N	N	N	N	N	N	N	N		N	N			N			Y
11	5	F	F	65	N		N	N	N		140	Y	Y	Y	N	Y	Y	Y	Y	POCS	1992-04	16	18	2	N	N	N	N	N		N	14	N	N	N	N	N	N	N	N		N	N			N			Y
6	11	F	M	87	N		N	N	N		160	Y	Y	Y	N	N	Y	N	N	PACS	1992-04	9	56	3	N	N	N	N	N		N	10	N	N	N	N	N	N	N	N		N	N			N			N
9	9	F	F	73	N		N	N	N		140	Y	Y	Y	N	N	N	N	N	LACS	1992-04	20	45	3	Y	L	Y	Y	Y		N	14	N	N	N	N	N	N	N	N		N	N			N			Y
5	46	F	M	52	N		Y	Y	N		150	N	N	N	N	Y	N	N	N	POCS	1992-04	13	28	6	Y	N	N	N	N		N	14	N	Y	N	Y	N	N	N	N		N	N			N			Y
6	23	F	M	86	N		N	N	N		120	Y	Y	Y	Y	N	N	N	N	PACS	1992-04	10	8	2	N	L	Y	Y	Y		N	8	N	N	N	N	N	N	N	N		N	N			N
6	28	F	F	73	N		N	N	N		150	Y	Y	Y	N	N	N	N	N	LACS	1992-04	11	41	2	Y	N	Y	N	N		N	14	Y	N	N	N	N	N	N	N		N	N			N			N
2	26	F	F	80	N		N	N	N		130	N	Y	Y	N	N	Y	N	N	PACS	1992-04	11	45	2	N	H	N	N	N		N	14	N	N	N	N	Y	N	N	N		N	N			N			N
2	21	F	M	82	N		Y	Y	N		140	Y	Y	Y	N	N	N	N	N	LACS	1992-04	11	59	2	N	N	N	N	N		N	14	N	N	N	N	N	N	Y	N		N	N			N			Y
5	36	F	M	39	N		Y	Y	N		135	Y	Y	Y	Y	Y	C	N	N	TACS	1992-04	11	39	2	Y	H	Y	Y	N		Y	14	N	N	N	N	N	N	N	N		N	N			N			Y
6	15	F	M	68	Y		Y	Y	N		190	N	N	N	N	N	N	Y	N	POCS	1992-04	18	44	3	Y	L	Y	Y	N		N	2	N	N	N	N	N	N	N	N		N	N			N			Y
10	12	F	M	80	N		Y	N	N		150	Y	Y	Y	N	N	N	N	N	LACS	1992-04	11	53	5	N	N	N	N	N		N	13	N	N	N	N	Y						N			N			N
6	36	D	F	77	Y		N	N	N		210	Y	Y	Y	Y	C	C	Y	C	POCS	1992-04	13	16	6	Y	L	Y	N	Y		N	14	N	N	N	N	N	N	N	N		N	N			N			N
11	48	F	F	73	N		N	N	N		140	N	Y	Y	N	Y	N	N	N	PACS	1992-04	21	7	6	Y	N	Y	Y	N		N	12	N	N	N	N	N	N	N	N		N	N			N			Y
1	24	F	M	66	N		N	N	N		170	N	Y	Y	N	N	N	Y	N	POCS	1992-04	12	16	1	N	N	N	N	N		N	14	N	N	N	N	N	N	N	N		N	N			N			Y
16	19	F	M	60	Y		Y	N	N		170	Y	Y	Y	N	N	N	N	N	LACS	1992-04	21	52	1	N	H	N	Y	N		Y	14	N	N	N	N	N	N	N	N		N	N			N			Y
6	34	F	F	81	Y		N	N	N		140	Y	Y	Y	Y	N	Y	N	N	PACS	1992-04	14	15	2	Y	H	Y	N	N		Y	14	N	N	N	N	N	N	N	N		N	N			N			Y
2	36	F	M	76	N		Y	N	N		170	N	N	N	N	N	N	N	Y	OTH	1992-04	20	47	2	N	L	N	N	Y		N	9	N	N	N	N	N	N	N	N		N	N			N			Y
24	18	F	M	45	N		Y	Y	N		130	Y	Y	Y	Y	N	Y	N	N	PACS	1992-04	15	55	3	Y	N	N	N	N		N	3	N	Y	N	Y	N	N	N	N		N	N			N			Y
24	18	F	F	67	N		Y	N	N		200	Y	Y	N	N	N	N	N	N	LACS	1992-04	18	20	3	N	N	N	Y	N		N	8	N	N	N	N	N	N	N	N		N	N			N			Y
3	8	F	M	81	N		Y	N	N		150	N	Y	Y	N	N	N	N	N	LACS	1992-04	14	24	4	Y	N	Y	Y	N		N	14	N	N	N	N	N	N	N	N		N	N			N			Y
10	20	F	M	58	N		Y	N	N		150	Y	Y	Y	N	N	N	N	N	LACS	1992-04	14	32	4	Y	L	Y	Y	Y		N	3	N	N	N	N	N	N	N	N		N	N			N			N
20	14	U	F	75	N		Y	N	N		163	Y	Y	Y	N	Y	Y	N	N	TACS	1992-04	15	28	4	N	N	N	N	N		N	2	N	N	N	N	N	N	N	N		N	N			N			Y
2	38	F	M	66	N		Y	Y	N		140	N	N	N	N	Y	N	N	N	POCS	1992-04	17	56	4	N	H	N	N	N		Y	9	N	N	N	N	N	N	N	N		N	N			N			Y
6	21	F	M	74	N		N	N	N		150	Y	Y	Y	Y	N	N	N	N	PACS	1992-04	9	38	5	N	N	N	N	N		N	14	N	N	N	Y	N	N	N	N		N	N			N			N
6	10	F	F	71	Y		N	N	N		140	Y	Y	N	Y	N	N	N	N	PACS	1992-04	14	3	5	Y	L	N	N	N		N	14	N	N	N	Y	N	N	N	N		N	N			N			N
20	22	F	M	66	N		Y	Y	N		90	Y	Y	Y	N	N	N	N	N	LACS	1992-04	21	3	5	Y	N	Y	N	N		N	1	N	N	N	N	N	N	N	N		N	N			N			Y
20	35	F	M	81	N		Y	Y	N		168	Y	Y	Y	N	Y	N	N	N	PACS	1992-05	18	26	6	N	H	N	N	N		N	14	N	N	N	N	N	N	N	N		N	N			N			Y
4	5	F	F	78	N		N	N	N		170	Y	Y	Y	N	Y	Y	N	N	TACS	1992-05	1	45	1	Y	H	N	N	N		N	14	N	N	N	N	N	N	N	N		N	N			N			N
5	14	F	M	46	N		Y	Y	N		150	Y	Y	Y	Y	Y	N	N	N	TACS	1992-05	18	7	1	N	N	N	Y	N		N	14	N	N	N	N	N	N	N	N		N	N			N			Y
1	12	F	M	57	Y		Y	Y	N		220	N	N	N	Y	N	N	N	N	PACS	1992-05	19	28	1	Y	N	Y	Y	N		N	5	N	N	N	N	N	N	N	N		N	N			N			Y
2	45	F	M	65	N		Y	N	N		150	N	Y	N	N	N	N	N	N	PACS	1992-05	13	55	2	Y	L	Y	Y	Y		N	3	N	N	N	N	N	N	N	N		N	N			N			Y
25	17	F	M	69	Y		Y	Y	N		130	N	N	N	N	N	N	Y	N	POCS	1992-05	21	18	2	N	L	N	Y	Y		N	10	N	N	N	N	N	N	N	N		N	N			N			Y
16	36	F	M	64	Y		Y	Y	N		130	Y	Y	Y	N	N	N	N	N	LACS	1992-05	11	51	4	N	N	N	Y	N		N	12	N	N	N	N	N	N	Y	N		N	N			N			Y
2	25	F	M	52	N		Y	N	N		140	Y	N	N	N	N	N	N	Y	PACS	1992-05	16	35	4	Y	N	Y	Y	N		N	3	N	N	N	N	N	N	N	N		N	N			N			Y
11	3	D	F	77	Y		N	N	N		110	Y	Y	Y	Y	N	Y	N	N	PACS	1992-05	10	16	5	N	L	N	N	Y		N	14	N	N	N	N	N	N	N	N		N	N			N			N
17	24	F	M	80	Y		Y	N	N		180	Y	Y	Y	Y	N	N	N	N	PACS	1992-05	11	45	5	Y	N	Y	Y	N		N	14	N	N	N	N	N	N	N	N		N	N			N			N
17	4	F	M	83	Y		Y	Y	N		170	Y	Y	Y	N	N	N	Y	N	POCS	1992-05	11	48	5	N	H	N	Y	N		Y	14	N	N	N	N	N	N	N	N		N	N			N			N
27	7	D	F	58	Y		Y	Y	N		150	Y	Y	Y	N	C	Y	N	N	TACS	1992-05	13	18	5	N	N	N	N	N		N	14	N	N	N	N	N	N	N	N		N	N			N			Y
1	8	F	M	68	Y		N	N	N		142	Y	Y	Y	N	N	N	N	N	LACS	1992-05	18	42	5	Y	H	Y	Y	N		Y	12	N	N	N	N	N	N	N	N		N	N			Y	14	EXCESS ABDOM BRUISING-SEE FORM	Y
11	44	F	F	64	N		Y	N	N		160	Y	N	N	Y	N	N	N	N	PACS	1992-05	10	52	6	N	L	N	N	Y		N	3	N	N	N	N	N	N	N	N		N	N			N			N
4	12	D	M	63	N		N	N	N		150	Y	Y	Y	N	Y	N	N	N	PACS	1992-05	18	57	6	Y	N	Y	Y	N		N	7	N	N	N	N	N	N	N	N		N	N			N			Y
21	38	F	F	75	Y		N	N	N		150	Y	Y	Y	C	N	N	N	N	PACS	1992-05	14	40	1	Y	N	N	N	N		N	10	N	N	N	N	N	N	N	N		N	N			N			N
16	22	D	F	68	N		Y	N	N		120	Y	Y	Y	N	Y	Y	N	N	TACS	1992-05	9	44	2	N	H	N	N	N		Y	11	N	N	N	N	Y	N	N	N		N	N			N			Y
6	21	F	M	70	N		N	N	N		180	Y	Y	Y	Y	Y	Y	N	N	TACS	1992-05	11	59	2	N	N	N	Y	N		N	9	N	N	N	N	N	N	N	N		N	N			N			N
17	24	F	F	83	N		Y	Y	N		220	Y	Y	Y	Y	N	N	N	N	PACS	1992-05	13	56	2	N	N	N	Y	N		N	14	N	N	N	N	N	N	N	N		N	N			N			N
21	47	F	F	80	N		N	N	N		160	Y	Y	Y	N	N	N	N	N	LACS	1992-05	15	30	2	Y	H	Y	Y	N		N	14	N	N	N	N	N	N	N	N		N	N			Y	21	SKIN BRUISING	Y
16	22	F	M	75	N		Y	Y	N		180	N	Y	Y	N	N	N	N	N	LACS	1992-05	10	32	3	N	N	N	Y	N		N	14	N	N	N	N	N	N	Y	N		N	N			N			Y
11	28	F	M	72	N		Y	Y	N		150	N	Y	Y	Y	C	Y	N	N	TACS	1992-05	15	2	3	Y	L	Y	Y	Y		N	7	N	N	N	N	N	N	N	N		N	N			N			Y
2	47	D	M	75	N		Y	Y	N		150	Y	Y	Y	Y	C	N	N	N	TACS	1992-05	17	35	3	Y	N	Y	N	N		N	13	N	N	N	N	Y	Y	N	N		N	N			N			Y
6	26	F	F	66	N		N	N	N		150	Y	Y	Y	Y	Y	N	Y	N	POCS	1992-05	11	16	5	Y	L	Y	N	Y		N	6	N	N	N	N	N	N	N	N		N	N			N			N
20	40	F	M	52	N		Y	Y	N		194	Y	Y	Y	Y	Y	C	C	C	TACS	1992-05	9	40	1	N	H	N	Y	N		Y	3	N	N	N	N	N	N	N	N		N	N			N			Y
2	46	F	M	74	N		N	N	N		170	Y	Y	Y	N	N	N	N	N	LACS	1992-05	9	57	2	N	N	N	Y	N		N	14	N	N	N	N	Y	N	N	N		N	N			N			Y
6	32	D	F	81	Y		N	N	N		130	Y	Y	Y	N	N	N	N	N	PACS	1992-05	10	10	2	N	H	Y	Y	N		N	12	Y	N	Y	N	N	N	N	N		N	N			N			N
24	12	F	M	53	Y		Y	N	N		180	N	Y	Y	N	N	N	N	N	LACS	1992-05	20	19	2	Y	H	Y	N	N		Y	14	N	N	N	N	N	N	Y	N		N	N			N			Y
11	17	F	F	73	N		N	N	N		140	Y	Y	Y	Y	C	N	N	N	TACS	1992-05	11	40	3	Y	N	Y	N	N		N	14	N	N	N	N	N	N	N	N		N	N			N			Y
2	45	F	M	80	N		Y	N	N		120	N	Y	Y	N	N	N	N	N	LACS	1992-05	17	13	3	N	L	N	N	Y		N	2	N	N	N	N	Y	N	Y	N		N	N			N			Y
2	32	F	F	79	N		Y	N	N		170	N	Y	Y	N	N	N	N	N	LACS	1992-05	17	16	3	Y	N	N	Y	N		N	14	N	N	N	N	Y	N	Y	N		N	N			N			Y
20	38	D	M	78	N		Y	Y	N		150	Y	Y	Y	Y	Y	C	C	N	TACS	1992-05	10	4	4	N	N	N	N	N		N	12	N	N	N	N	N	N	N	N		N	N			N			Y
6	28	F	M	81	N		N	N	N		210	N	N	N	N	N	N	Y	N	POCS	1992-05	12	34	4	N	N	N	Y	N		N	14	N	N	Y	N	N	N	N	N		N	N			N			N
2	7	D	F	82	N		Y	N	N		160	Y	Y	Y	Y	Y	N	N	N	TACS	1992-05	15	54	4	Y	L	Y	N	Y		N	9	N	N	N	N	Y	N	N	N		N	N			Y	27	RECTAL TRACT HAEMORRHAGE	Y
20	21	D	M	73	Y		Y	Y	N		130	Y	Y	Y	N	N	N	N	N	PACS	1992-05	20	57	6	Y	H	Y	Y	N		Y	14	N	N	N	N	N	Y	N	N		N	N			N			N
25	34	F	F	82	N		Y	Y	N		140	Y	Y	Y	N	N	N	N	N	LACS	1992-05	11	34	7	N	H	N	Y	N		Y	6	N	N	N	N	N	N	N	N		N	N			N			Y
1	13	F	M	71	Y		N	N	N		220	Y	Y	Y	N	N	N	N	N	LACS	1992-05	18	50	1	N	N	N	Y	N		N	9	N	N	N	N	N	N	Y	N		N	N			N			Y
2	21	F	M	77	N		Y	N	N		130	Y	Y	Y	Y	N	N	N	N	PACS	1992-05	10	18	3	Y	L	Y	N	Y		N	14	N	N	N	N	Y	Y	N	N		N	N			N			Y
6	22	F	F	87	N		N	N	N		170	Y	Y	Y	Y	N	N	N	N	PACS	1992-05	12	35	3	Y	N	N	N	N		N	14	N	N	N	N	N	N	N	N		N	N			N			N
11	6	F	M	77	N		N	N	N		140	Y	Y	Y	Y	N	Y	N	N	PACS	1992-05	0	15	1	Y	H	Y	Y	N		Y	5	N	N	N	N	N	N	Y	N		N	N			N			Y
3	48	F	M	67	N		N	N	N		170	Y	Y	N	N	N	N	N	Y	PACS	1992-05	9	0	1	Y	L	Y	Y	Y		N	14	N	N	N	N	N	N	N	N		N	N			N			Y
20	23	F	F	55	N		N	N	N		180	Y	N	N	Y	N	N	N	N	PACS	1992-05	10	15	1	N	N	N	Y	N		N	4	N	N	N	N	N	N	N	N		N	N			N			Y
10	24	F	F	73	N		Y	N	N		170	Y	Y	Y	N	N	N	N	N	LACS	1992-05	16	55	3	N	H	N	N	N		Y	6	N	N	N	N	Y	N	Y	N		N	N			N			N
20	15	F	M	75	Y		Y	N	N		140	N	Y	Y	N	N	N	Y	N	POCS	1992-05	14	32	5	N	N	N	Y	N		N	14	N	N	N	N	N	N	N	N		N	N			N			Y
11	12	F	M	75	N		N	N	N		160	Y	Y	N	N	N	N	N	N	LACS	1992-05	12	18	6	N	L	N	Y	Y		N	14	N	N	N	N	N	N	N	N		N	N			N			N
3	8	F	F	54	Y		Y	N	N		130	Y	Y	Y	Y	N	N	N	N	PACS	1992-05	12	35	7	Y	N	Y	Y	N		N	13	N	N	N	N	N	N	N	N		N	N			N			Y
1	4	F	M	44	N		Y	N	N		130	Y	Y	N	Y	N	N	N	N	PACS	1992-05	2	8	1	Y	N	Y	Y	N		N	1	N	N	N	N	N	N	N	N		N	N			N			Y
6	24	D	F	68	N		N	N	N		180	Y	Y	Y	Y	N	Y	N	N	PACS	1992-06	9	4	2	N	L	N	N	N		N	14	Y	N	N	N	N	N	N	N		N	N			N			Y
10	30	F	F	75	Y		Y	Y	N		150	Y	Y	Y	Y	N	N	N	N	PACS	1992-06	11	46	2	Y	N	Y	Y	N		N	8	N	N	N	N	Y	N	Y	N		N	N			N			N
6	6	F	M	80	N		N	N	N		160	N	N	N	N	N	N	Y	N	POCS	1992-06	15	33	2	N	H	N	Y	N		Y	14	N	N	Y	N	N	N	N	N		N	N			N			Y
6	5	F	M	81	N		N	N	N		180	Y	Y	Y	Y	N	N	N	N	PACS	1992-06	13	14	3	Y	N	Y	Y	N		N	14	N	N	N	N	N	N	Y	N		N	N			N			N
9	7	F	F	90	N		N	N	N		202	Y	Y	Y	N	Y	C	N	N	TACS	1992-06	15	8	3	N	L	N	N	N		N	14	N	N	N	N	N	N	N	N		N	N			N			N
1	29	F	M	54	N		Y	Y	N		136	Y	Y	Y	N	N	N	N	N	LACS	1992-06	15	53	3	N	L	N	Y	Y		N	10	N	N	N	N	N	N	N	N		N	N			N			Y
9	40	F	M	78	N		N	N	N		180	N	N	N	N	N	N	Y	N	POCS	1992-06	16	20	3	Y	N	Y	Y	N		N	14	N	N	N	N	N	N	N	N		N	N			N			Y
1	33	F	M	75	Y		Y	Y	N		130	Y	Y	Y	Y	N	N	N	N	PACS	1992-06	17	2	4	N	N	N	Y	N		N	14	N	N	N	N	N	N	N	N		N	N			N			Y
20	38	F	F	71	Y		Y	N	N		180	N	Y	Y	N	N	N	Y	N	POCS	1992-06	15	33	5	Y	H	Y	Y	N		Y	8	N	N	N	N	N	N	N	N		N	N			N			Y
1	16	D	M	65	Y		Y	Y	N		169	Y	Y	Y	Y	N	N	N	N	PACS	1992-06	22	4	6	Y	H	Y	Y	N		Y	14	N	N	N	N	N	N	N	N		N	N			N			Y
3	7	F	M	59	N		Y	N	N		180	N	N	N	Y	N	N	N	N	PACS	1992-06	16	0	2	N	N	N	N	N		N	14	N	N	Y	N	N	N	N	N		N	N			N			Y
24	24	D	F	60	N		Y	Y	N		180	Y	Y	Y	Y	C	Y	N	N	TACS	1992-06	10	0	3	N	N	N	N	N		N	3	N	N	N	N	N	N	N	N		N	N			N			Y
17	29	F	M	71	Y		N	N	N		190	Y	Y	N	N	N	N	N	N	LACS	1992-06	12	38	3	Y	L	Y	Y	Y		N	10	N	N	N	N	N	N	Y	N		N	N			N			Y
10	40	F	F	64	N		Y	N	N		170	Y	Y	Y	Y	N	N	N	N	PACS	1992-06	14	54	3	Y	N	Y	Y	N		N	11	N	N	N	N	Y	N	N	N		N	N			N			N
17	27	F	F	73	Y		N	N	N		150	N	Y	Y	Y	Y	N	N	N	TACS	1992-06	10	5	4	N	H	N	Y	N		N	14	N	Y	Y	N	N	N	N	N		N	N			N			Y
3	9	F	M	58	N		Y	N	N		200	Y	Y	N	Y	N	N	N	N	PACS	1992-06	17	8	4	N	N	N	N	N		N	13	N	N	N	N	Y	N	N	N		N	N			N			Y
1	11	F	F	70	N		Y	Y	N		108	Y	Y	Y	Y	N	N	N	N	PACS	1992-06	18	44	4	Y	L	Y	Y	Y		N	8	N	N	N	N	N	N	Y	N		N	N			N			Y
2	13	F	M	74	Y		Y	N	N		160	Y	Y	N	N	N	N	N	Y	PACS	1992-06	19	21	4	N	N	N	N	N		N	7	N	N	N	N	N	N	N	N		N	N			N			Y
5	24	F	F	54	N		Y	Y	N		130	Y	Y	Y	N	Y	N	N	N	PACS	1992-06	13	28	5	Y	H	Y	Y	N		Y	14	N	N	N	N	N	N	N	N		N	N			N			Y
6	13	D	F	74	N		N	N	N		190	Y	Y	Y	Y	N	N	N	N	PACS	1992-06	9	43	6	Y	N	N	N	N		N	1	N	N	N	N	N	N	N	N		N	N			N			N
15	30	F	M	80	N		N	N	N		170	Y	Y	N	Y	N	N	N	N	PACS	1992-06	9	54	6	N	N	N	Y	N		N	9	N	N	N	N	N	N	Y	N		N	N			N			N
1	17	F	M	65	N		N	N	N		140	N	Y	Y	N	N	N	Y	N	POCS	1992-06	11	15	6	Y	H	Y	Y	N		Y	14	N	N	N	N	N	N	N	N		N	N			N			Y
3	29	F	F	73	N		Y	N	N		160	Y	Y	Y	Y	Y	N	N	N	TACS	1992-06	13	42	6	N	L	N	N	Y		N	14	N	N	N	N	N	N	N	N		N	N			N			Y
11	29	F	M	77	Y		N	N	N		160	N	Y	Y	Y	N	N	N	N	PACS	1992-06	15	42	6	Y	N	Y	Y	N		N	14	N	N	N	N	N	N	N	N		N	N			N			Y
15	3	F	F	78	N		N	N	N		150	N	N	N	Y	N	N	N	N	PACS	1992-06	0	4	7	N	H	N	Y	N		Y	10	N	N	N	N	N	N	Y	N		N	N			N			Y
24	10	D	F	72	N		Y	Y	N		150	N	Y	N	Y	C	C	N	N	PACS	1992-06	17	53	1	N	N	N	N	N		N	14	N	N	N	N	N	N	N	N		N	N			N			Y
25	5	F	M	57	N		Y	Y	N		130	Y	Y	Y	Y	Y	N	N	Y	TACS	1992-06	16	0	2	Y	N	N	N	N		N	14	N	N	N	N	N	N	N	N		N	N			N			Y
25	46	F	F	57	N		Y	Y	N		140	Y	N	N	N	N	N	Y	N	POCS	1992-06	17	3	2	N	L	N	N	Y		N	9	N	N	N	N	N	N	N	N		N	N			N			Y
11	24	F	F	81	N		N	N	N		170	Y	Y	Y	Y	N	N	N	N	PACS	1992-06	13	56	3	Y	N	Y	Y	N		N	14	N	N	N	N	N	N	N	N		N	N			N			Y
2	46	F	F	79	N		N	N	N		195	Y	Y	N	N	N	Y	N	N	PACS	1992-06	16	29	3	N	H	N	N	N		Y	14	N	N	N	N	Y	N	N	N		N	N			N			Y
1	12	F	M	45	Y		Y	N	N		110	Y	Y	Y	N	N	N	Y	N	POCS	1992-06	15	58	4	N	N	N	N	N		N	6	N	N	N	N	N	N	N	N		N	N			N			Y
10	24	F	M	67	N		Y	N	N		150	N	Y	Y	Y	N	N	N	N	PACS	1992-06	17	22	4	Y	L	Y	Y	Y		N	13	N	N	N	N	Y	N	Y	N		N	N			N			N
10	12	D	M	70	N		Y	Y	N		140	Y	Y	Y	N	Y	Y	N	N	TACS	1992-06	9	27	5	N	H	N	N	N		Y	14	N	N	N	N	Y	N	N	N		N	N			N			N
4	26	F	M	47	N		N	N	N		190	Y	Y	Y	N	N	N	N	N	LACS	1992-06	18	30	6	Y	N	Y	Y	N		N	14	N	N	N	N	N	N	Y	N		N	N			N			Y
1	5	F	M	76	Y		Y	N	N		210	Y	Y	Y	Y	C	N	N	N	TACS	1992-06	12	25	2	Y	L	Y	Y	Y		N	14	N	N	N	N	N	N	N	N		N	N			N			Y
10	24	F	M	69	N		Y	Y	N		160	Y	Y	Y	N	N	N	Y	N	POCS	1992-06	12	30	2	N	N	N	N	N		N	7	N	N	N	N	Y	N	Y	N		N	N			N			N
20	45	D	F	72	N		Y	Y	N		101	Y	Y	Y	Y	Y	Y	C	C	TACS	1992-06	16	24	4	Y	N	Y	N	N		N	8	N	N	N	N	N	N	N	N		N	N			N			Y
6	22	F	F	69	N		N	N	N		124	Y	Y	Y	Y	N	N	N	N	PACS	1992-06	10	17	5	Y	H	Y	Y	N		Y	14	N	N	N	N	N	N	N	N		N	N			N			N
24	29	F	M	65	Y		Y	Y	N		145	Y	Y	Y	Y	N	N	N	N	PACS	1992-06	12	55	6	N	L	N	N	Y		N	14	N	N	N	N	N	N	N	N		N	N			N			Y
24	22	F	M	61	N		Y	N	N		140	Y	N	N	N	N	N	Y	N	POCS	1992-06	10	21	2	Y	N	Y	Y	N		N	1	N	N	N	N	N	N	N	N		N	N			N			Y
2	14	F	M	76	Y		N	N	N		170	Y	Y	Y	Y	N	N	N	N	PACS	1992-06	12	41	2	N	N	N	N	N		N	9	N	N	N	N	Y	N	N	N		N	N			N			Y
2	30	F	F	79	Y		Y	N	N		185	Y	Y	Y	N	N	N	N	N	LACS	1992-06	12	44	2	Y	H	Y	Y	N		Y	14	N	N	N	N	Y	N	N	N		N	N			N			Y
6	18	F	M	54	N		N	N	Y		154	Y	Y	Y	Y	N	N	N	N	PACS	1992-06	12	49	2	N	N	N	N	N		N	14	N	N	N	N	N	N	N	N		N	N			N			N
1	4	F	F	76	Y		N	N	N		150	Y	Y	Y	Y	C	N	N	N	TACS	1992-07	10	43	4	N	L	N	Y	Y		N	14	N	N	N	N	N	N	N	N		N	N			N			Y
11	12	F	F	83	Y		N	N	N		150	N	Y	Y	N	N	N	N	N	LACS	1992-07	17	21	4	N	N	N	N	N		N	12	N	N	N	N	N	N	N	N		N	N			N			Y
10	10	F	F	71	N		Y	N	N		160	Y	Y	Y	N	N	N	N	N	LACS	1992-07	11	42	5	Y	L	Y	Y	Y		N	5	N	N	N	N	Y	N	N	N		N	N			N			N
20	29	F	F	92	N		Y	Y	N		190	Y	Y	Y	Y	Y	Y	N	N	TACS	1992-07	16	35	6	Y	N	Y	Y	N		N	14	N	N	N	N	N	N	N	N		N	N			N			Y
25	44	F	M	81	Y		Y	Y	N		160	N	N	N	N	N	N	Y	N	POCS	1992-07	11	35	2	Y	H	Y	Y	N		Y	11	N	N	N	N	N	N	N	N		N	N			N			Y
16	36	F	F	83	N		Y	N	N		160	Y	Y	Y	N	N	N	N	N	LACS	1992-07	9	59	2	N	H	N	Y	N		Y	14	N	N	N	N	N	N	Y	N		N	N			Y	19	HEMATURIA	N
16	26	F	F	77	N		Y	N	N		160	N	Y	Y	Y	N	N	N	N	PACS	1992-07	13	51	2	Y	N	Y	N	N		N	14	N	N	N	N	N	N	Y	N		N	N			N			N
10	24	D	M	73	Y		Y	Y	N		200	Y	Y	Y	Y	Y	Y	N	N	TACS	1992-07	14	20	2	N	N	N	N	N		N	14	N	N	N	N	Y	N	N	N		N	N			N			N
10	7	F	M	83	Y		Y	N	N		160	Y	Y	Y	N	N	N	N	N	LACS	1992-07	14	22	2	N	L	N	N	Y		N	14	N	N	N	N	N	N	N	N		N	N			N			N
24	24	D	M	77	N		Y	Y	N		140	N	N	Y	N	N	N	Y	Y	POCS	1992-07	12	33	3	Y	L	Y	N	Y		N	2	N	N	N	N	N	N	N	N		N	N			N			Y
2	8	F	F	81	N		Y	N	N		170	Y	Y	Y	N	N	N	N	N	LACS	1992-07	13	50	3	N	N	N	Y	N		N	13	N	N	N	N	Y	N	N	N		N	N			N			Y
10	9	F	M	81	Y		Y	Y	N		170	Y	Y	Y	Y	N	N	N	N	PACS	1992-07	14	23	3	Y	N	Y	Y	N		N	13	N	N	N	N	N	N	N	N		N	N			N			N
10	40	F	M	78	Y		Y	Y	N		190	Y	Y	N	Y	N	N	N	N	PACS	1992-07	14	26	3	N	H	N	N	N		Y	3	N	N	N	N	Y	N	N	N		N	N			N			N
1	9	F	F	58	N		Y	Y	N		170	Y	Y	Y	N	Y	Y	N	N	TACS	1992-07	21	54	3	Y	H	Y	Y	N		Y	14	N	N	N	N	N	N	N	N		N	N			N			Y
24	20	F	M	46	N		Y	N	N		130	Y	Y	Y	N	N	N	N	N	LACS	1992-07	13	44	5	N	N	N	Y	N		N	14	N	N	N	N	N	N	N	N		N	N			N			Y
5	20	F	M	54	N		Y	Y	N		180	Y	Y	Y	N	Y	Y	N	N	TACS	1992-07	21	1	5	N	L	N	N	Y		N	14	N	N	N	N	N	N	N	N		N	N			N			Y
25	41	F	F	75	N		Y	N	N		220	N	Y	Y	N	N	N	N	N	LACS	1992-07	99	99	6	Y	N	Y	Y	N		N	14	N	N	N	N	N	N	N	N		N	N			N			Y
8	36	F	M	80	N		Y	Y	N		190	Y	Y	N	N	N	Y	N	N	PACS	1992-07	9	33	6	Y	L	Y	N	Y		N	14	N	N	N	N	N	N	N	N		N	N			N			Y
5	8	F	F	30	N		Y	Y	N		130	Y	Y	Y	Y	Y	N	N	N	TACS	1992-07	14	36	6	Y	N	Y	Y	N		N	14	N	N	N	N	N	N	N	N		N	N			N			Y
2	10	F	M	79	N		Y	Y	N		220	N	N	N	Y	N	N	N	N	PACS	1992-07	18	27	6	N	H	N	Y	N		Y	10	N	N	N	N	N	N	N	N		N	N			N			Y
27	3	F	F	59	Y		Y	N	N		180	Y	Y	Y	N	N	N	N	N	LACS	1992-07	20	2	1	Y	N	Y	Y	N		N	11	N	N	N	N	N	N	Y	N		N	N			N			N
25	12	D	F	71	N		Y	Y	N		220	Y	Y	Y	N	Y	C	N	N	TACS	1992-07	17	42	2	Y	N	N	N	N		N	14	N	N	N	N	N	N	N	N		N	N			Y	14	HAEMORRHAGIC CONV OF INFARCT	Y
6	24	F	F	80	N		N	N	N		170	Y	Y	Y	Y	N	N	Y	Y	POCS	1992-07	13	5	2	N	N	N	N	N		N	8	N	N	N	N	N	N	N	N		N	N			N			N
17	8	D	M	64	N		Y	N	N		110	Y	Y	Y	Y	N	N	N	N	PACS	1992-07	15	8	2	N	L	N	N	N		N	1	N	N	N	N	N	N	N	N		N	N			N			N
20	30	F	M	87	N		Y	N	N		136	Y	Y	Y	N	Y	Y	N	N	TACS	1992-07	16	12	3	N	L	N	N	Y		N	10	N	N	N	N	N	N	N	N		N	N			N			N
1	21	F	F	64	N		N	N	N		205	Y	Y	Y	N	N	N	N	N	LACS	1992-07	8	41	4	Y	H	Y	Y	N		Y	12	N	N	N	N	N	N	N	N		N	N			N			Y
25	33	F	M	71	Y		Y	Y	N		150	N	N	N	N	N	N	Y	N	POCS	1992-07	17	38	5	N	N	N	Y	N		N	14	N	N	N	N	N	N	N	N		N	N			N			Y
8	24	F	M	79	N		Y	Y	N		160	N	N	N	Y	N	N	N	N	PACS	1992-07	12	2	5	Y	H	Y	Y	N		N	2	N	N	N	Y	N	N	N	N		N	N			N			Y
8	30	F	F	51	Y		Y	N	N		200	N	N	Y	N	N	N	N	N	PACS	1992-07	11	48	6	N	N	N	N	N		N	5	N	N	N	N	N	N	N	N		N	N			N			N
6	27	D	M	78	N		N	N	N		170	Y	Y	Y	Y	Y	N	N	Y	TACS	1992-07	11	47	6	Y	N	N	N	N		N	10	N	N	N	N	N	N	N	N		N	N			N			N
17	12	F	F	66	Y		Y	Y	N		160	Y	Y	N	Y	N	N	N	N	PACS	1992-07	12	33	6	Y	L	Y	Y	Y		N	5	N	N	N	N	N	N	N	N		N	N			N			Y
20	39	F	M	73	Y		Y	N	N		126	N	N	Y	N	N	N	Y	N	POCS	1992-07	15	51	6	N	N	N	Y	N		N	6	N	N	N	N	N	N	N	N		N	N			N			N
5	29	F	M	56	N		Y	Y	N		160	Y	Y	Y	N	N	N	N	N	LACS	1992-07	12	6	1	Y	H	Y	Y	N		Y	14	N	N	N	N	N	N	N	N		N	N			N			Y
16	7	F	M	67	Y		Y	Y	N		150	N	Y	Y	N	N	N	N	N	LACS	1992-07	13	40	1	N	N	N	N	N		N	14	N	N	N	N	N	N	N	N		N	N			N			N
2	39	F	M	84	N		N	N	N		150	N	Y	Y	N	N	N	N	N	LACS	1992-07	10	12	2	Y	L	Y	Y	Y		N	14	N	N	N	N	Y	N	N	N		N	N			N			Y
4	18	F	M	66	N		N	N	N		170	N	Y	Y	N	Y	Y	N	N	TACS	1992-07	15	7	2	N	L	N	N	Y		N	14	N	N	N	N	N	N	N	N		N	N			N			Y
27	26	F	F	56	Y		N	N	N		120	Y	Y	Y	N	N	N	N	N	LACS	1992-07	7	45	4	Y	N	Y	Y	N		N	14	N	N	N	N	N	N	N	N		N	N			N			N
17	36	F	M	85	Y		Y	N	N		180	Y	Y	N	N	N	N	Y	N	POCS	1992-07	14	10	4	Y	N	Y	N	N		N	14	N	N	N	N	N	N	N	N		N	N			N			N
17	4	F	F	72	Y		Y	Y	N		150	Y	Y	Y	N	N	Y	N	N	PACS	1992-07	13	36	6	N	H	N	Y	N		Y	14	N	N	N	N	N	N	N	N		N	N			N			N
6	24	F	F	88	N		N	N	N		140	Y	Y	Y	N	N	N	N	N	LACS	1992-07	14	6	6	N	L	N	N	N		N	14	N	N	N	N	N	N	N	N		N	N			N			N
4	24	F	M	62	N		N	N	N		160	Y	N	N	N	N	N	N	N	PACS	1992-07	17	36	7	Y	N	Y	Y	N		N	4	N	N	N	N	N	N	N	N		N	N			N			Y
2	23	F	M	59	N		N	N	N		180	N	Y	Y	N	N	N	N	N	LACS	1992-07	9	13	2	N	N	N	Y	N		N	1	N	N	N	N	N	N	N	N		N	N			N			Y
6	19	F	M	65	N		N	N	N		130	Y	Y	Y	Y	Y	N	N	N	TACS	1992-07	11	1	3	Y	H	N	N	N		N	14	N	N	N	N	N	N	N	N		N	N			N			Y
6	28	D	M	89	Y		N	N	N		210	Y	Y	Y	N	N	N	N	N	PACS	1992-07	10	30	4	Y	L	N	N	N		N	14	N	N	N	N	N	N	N	N		N	N			N			Y
26	32	F	M	52	Y		Y	N	N		140	Y	Y	Y	N	N	N	N	N	LACS	1992-07	10	32	4	N	N	N	Y	N		N	9	N	N	N	N	N	N	N	N		N	N			N			N
16	33	F	M	63	Y		Y	N	N		155	N	Y	Y	N	N	N	N	N	LACS	1992-07	15	53	6	Y	H	Y	N	N		Y	14	N	N	N	N	N	N	N	N		N	N			N			Y
16	24	F	M	69	N		Y	N	N		185	Y	Y	Y	N	N	N	N	N	LACS	1992-08	13	34	7	Y	N	Y	Y	N		N	10	N	N	N	N	N	N	Y	N		N	N			N			N
1	15	F	F	41	N		N	N	N		110	Y	Y	Y	Y	N	N	N	N	PACS	1992-08	22	18	2	N	L	N	Y	Y		N	11	N	N	N	N	N	N	N	N		N	N			N			Y
6	7	D	M	79	N		N	N	N		130	Y	Y	Y	Y	Y	C	N	N	TACS	1992-08	16	35	3	N	N	N	Y	N		N	14	N	N	N	N	N	N	N	N		N	N			N			Y
21	6	F	F	84	N		N	N	N		130	N	N	N	N	N	N	Y	N	POCS	1992-08	17	30	3	Y	N	Y	Y	N		N	8	N	N	N	N	N	N	N	N		N	N			N			N
3	27	F	M	81	N		Y	N	N		150	N	Y	N	N	N	N	Y	Y	POCS	1992-08	11	3	4	N	H	N	N	N		Y	6	N	N	N	N	N	N	N	N		N	N			N			Y
27	6	F	M	48	Y		Y	Y	N		147	Y	Y	Y	N	N	Y	N	N	PACS	1992-08	12	4	4	N	H	N	N	N		Y	14	N	N	N	N	N	N	N	N		N	N			N			Y
20	36	F	M	41	N		Y	Y	N		136	Y	Y	Y	Y	N	N	N	N	PACS	1992-08	20	44	5	Y	N	N	Y	N		N	3	N	N	N	N	N	N	N	N		N	N			N			Y
24	17	D	F	63	N		Y	N	N		130	Y	C	Y	C	C	C	N	N	PACS	1992-08	9	34	6	N	H	N	N	N		Y	14	N	N	N	N	N	N	N	N		N	N			N			Y
4	3	F	M	72	N		N	N	N		221	N	N	N	Y	N	Y	N	N	PACS	1992-08	23	16	6	N	N	N	N	N		N	14	N	N	N	N	N	N	N	N		N	N			N			N
20	46	F	F	62	N		Y	Y	N		145	Y	Y	N	N	N	N	N	N	LACS	1992-08	10	2	7	Y	L	Y	Y	Y		N	14	N	N	N	N	N	N	N	N		N	N			N			Y
27	23	F	M	34	N		Y	Y	N		145	Y	Y	Y	Y	C	C	N	N	TACS	1992-08	13	10	7	N	N	N	N	N		N	14	N	N	N	N	N	N	N	N		N	N			N			Y
24	8	F	M	53	Y		Y	Y	N		150	Y	Y	Y	Y	C	Y	N	N	TACS	1992-08	9	49	2	Y	H	Y	Y	N		Y	14	N	N	N	N	N	Y	N	N		N	N			N			Y
26	34	F	F	89	Y		Y	N	N		170	N	N	Y	N	N	N	N	N	PACS	1992-08	12	6	2	Y	N	Y	Y	N		N	9	N	N	N	N	N	N	N	N		N	N			N			Y
20	41	D	F	79	Y		Y	Y	N		180	Y	Y	Y	Y	C	C	C	N	TACS	1992-08	20	3	3	Y	L	Y	Y	Y		N	14	N	N	N	N	N	N	N	N		N	N			N			Y
6	12	F	M	45	Y		Y	N	N		180	Y	N	N	Y	N	N	N	N	PACS	1992-08	21	31	3	N	N	N	Y	N		N	7	N	N	N	N	N	N	N	N		N	N			N			N
25	18	D	M	61	N		Y	Y	N		150	Y	Y	Y	N	N	N	N	N	PACS	1992-08	9	37	4	N	L	N	Y	Y		N	14	N	N	Y	N	N	N	N	N		N	N			N			Y
6	19	F	M	48	N		N	N	N		140	Y	Y	Y	N	C	C	N	N	PACS	1992-08	10	16	4	Y	L	N	N	N		N	8	N	N	N	N	N	N	N	N		N	N			N			N
6	13	F	M	64	Y		N	N	N		220	N	Y	N	N	N	N	N	N	PACS	1992-08	13	48	4	N	N	N	N	N		N	14	Y	N	N	N	N	N	Y	N		N	N			N			Y
1	16	F	M	70	N		N	N	N		140	Y	Y	Y	Y	Y	N	N	N	TACS	1992-08	10	49	5	N	N	N	N	N		N	14	N	N	N	N	N	N	N	N		N	N			N			Y
6	24	F	F	73	N		N	N	N		130	Y	Y	Y	Y	N	N	N	N	PACS	1992-08	14	19	6	Y	H	Y	Y	N		Y	6	N	N	N	N	N	N	N	N		N	N			N			Y
10	30	F	M	59	N		Y	Y	N		170	Y	Y	Y	Y	N	N	N	N	PACS	1992-08	12	44	2	Y	N	Y	Y	N		N	14	N	N	N	N	N	N	Y	N		N	N			N			N
11	27	F	F	95	N		N	N	N		140	N	N	N	Y	C	C	N	N	PACS	1992-08	15	14	2	N	H	N	N	N		Y	7	N	N	N	N	N	N	N	N		N	N			N			N
10	48	D	M	65	Y		Y	Y	N		170	Y	Y	Y	Y	Y	Y	N	N	TACS	1992-08	17	32	2	Y	N	Y	Y	N		N	14	N	N	N	N	Y	N	Y	N		N	N			N			N
4	8	F	M	71	N		N	N	N		160	N	Y	Y	N	N	N	Y	Y	POCS	1992-08	15	52	3	N	L	N	N	N		N	9	N	Y	N	Y	N	N	N	N		N	N			N			Y
26	21	F	F	65	N		Y	N	N		160	Y	Y	Y	N	N	N	N	N	LACS	1992-08	12	16	3	Y	L	Y	Y	Y		N	4	N	N	N	N	N	N	N	N		N	N			N			Y
17	48	F	M	66	Y		N	N	N		140	N	N	N	Y	N	N	N	N	PACS	1992-08	18	42	3	N	N	N	Y	N		N	10	N	N	N	N	N	N	N	N		N	N			N			N
17	36	F	M	67	Y		Y	Y	N		140	Y	Y	Y	N	N	Y	N	N	PACS	1992-08	14	35	4	Y	N	Y	Y	N		N	14	N	N	N	N	N	N	N	N		N	N			N			N
2	7	D	M	81	N		Y	N	N		105	Y	Y	N	N	C	N	N	N	PACS	1992-08	16	21	4	Y	N	Y	Y	N		N	14	N	N	N	N	N	N	N	N		N	N			N			Y
2	17	F	F	60	N		Y	N	N		140	Y	Y	Y	Y	Y	N	N	N	TACS	1992-08	12	17	5	N	H	N	N	N		Y	13	N	N	N	N	N	N	N	N		N	N			N			Y
2	17	F	F	80	Y		Y	Y	N		190	Y	Y	Y	N	N	Y	N	N	PACS	1992-08	19	31	6	Y	N	Y	Y	N		N	13	N	N	N	N	N	N	N	N		N	N			N			Y
11	30	D	M	78	N		N	N	N		150	Y	Y	Y	N	Y	C	Y	N	POCS	1992-08	21	8	6	N	H	N	Y	N		Y	12	N	N	N	N	N	N	N	N		N	N			N			Y
25	22	D	F	63	N		Y	Y	N		170	Y	Y	Y	Y	C	C	Y	C	POCS	1992-08	12	38	7	N	N	N	Y	N		N	14	N	N	N	N	N	N	N	N		N	N			N			Y
24	46	F	F	54	N		Y	N	N		160	Y	Y	N	N	N	N	N	N	LACS	1992-08	14	4	7	N	L	N	Y	Y		N	5	N	N	N	N	N	N	N	N		N	N			N			Y
16	9	D	M	80	Y		Y	N	N		180	Y	Y	Y	N	Y	Y	N	N	TACS	1992-08	9	22	1	Y	H	N	N	N		N	5	N	N	N	N	Y	N	N	N		N	N			N			Y
25	8	F	M	61	Y		N	N	N		140	N	Y	N	N	N	N	Y	N	POCS	1992-08	16	29	1	Y	H	Y	Y	N		Y	10	N	N	N	N	N	N	N	N		N	N			N			N
26	42	F	F	50	N		Y	N	N		188	Y	N	N	N	N	N	Y	N	POCS	1992-08	10	40	2	N	N	N	Y	N		N	2	N	N	N	N	N	N	Y	N		N	N			N			Y
17	12	F	M	53	Y		Y	N	N		180	Y	Y	Y	N	N	N	N	N	LACS	1992-08	16	47	3	Y	L	Y	Y	Y		N	14	N	N	N	N	N	N	N	N		N	N			N			Y
1	14	F	F	77	Y		N	N	N		210	Y	Y	Y	N	N	N	N	N	LACS	1992-08	18	21	3	N	N	N	Y	N		N	14	N	N	N	N	N	N	N	N		N	N			N			Y
11	14	F	M	49	Y		Y	N	N		200	N	Y	N	N	N	N	N	N	PACS	1992-08	16	40	4	Y	N	Y	Y	N		N	2	N	N	N	N	N	N	Y	N		N	N			N			Y
11	32	F	F	68	N		N	N	N		150	N	Y	Y	N	N	N	N	N	LACS	1992-08	19	25	4	N	H	N	Y	N		Y	2	N	N	N	N	N	N	N	N		N	N			N			Y
20	15	D	M	78	N		Y	Y	N		140	Y	Y	Y	Y	C	C	C	N	TACS	1992-08	14	52	5	N	N	N	N	N		N	3	N	N	N	N	N	N	N	N		N	N			N			Y
20	8	F	M	68	N		Y	N	N		178	N	N	N	N	N	N	N	N	PACS	1992-08	16	54	6	Y	L	Y	Y	Y		N	5	N	N	N	N	N	N	N	N		N	N			N			Y
25	9	F	F	53	N		Y	N	N		140	N	Y	Y	N	N	N	N	N	LACS	1992-08	4	42	7	N	N	N	Y	N		N	13	Y	N	Y	N	N	N	N	N		N	N			N			Y
2	20	F	M	74	N		Y	N	N		150	Y	Y	N	Y	N	N	N	N	PACS	1992-08	12	35	7	Y	N	Y	Y	N		N	11	N	N	N	N	N	N	N	N		N	N			N			Y
20	14	F	M	45	N		Y	Y	N		176	Y	Y	Y	N	N	N	N	N	LACS	1992-08	0	22	1	N	H	N	Y	N		Y	3	N	N	N	N	N	N	Y	N		N	N			N			Y
4	4	D	M	56	N		N	N	N		200	Y	Y	Y	Y	N	N	N	N	PACS	1992-08	16	14	1	Y	H	N	N	N		N	1	N	N	N	N	N	N	N	N		N	N			N			N
26	18	F	F	46	Y		Y	Y	N		190	Y	N	N	N	N	N	N	N	PACS	1992-08	2	17	2	N	L	N	Y	Y		N	3	N	N	N	N	N	N	Y	N		N	N			N			Y
20	33	F	M	59	N		Y	Y	N		138	Y	Y	Y	N	C	C	N	Y	PACS	1992-09	11	17	3	Y	N	Y	Y	N		N	14	N	N	N	N	N	N	N	N		N	N			N			Y
16	6	F	F	67	Y		Y	N	N		205	Y	Y	Y	N	N	N	N	N	LACS	1992-09	12	26	4	N	N	N	N	N		N	11	N	N	N	N	N	N	Y	N		N	N			N			N
2	39	F	M	55	N		N	N	N		130	N	Y	Y	N	N	N	N	N	LACS	1992-09	14	32	5	Y	L	Y	Y	Y		N	9	N	N	N	N	N	N	N	N		N	N			N			Y
2	4	F	M	70	N		Y	N	N		190	N	Y	Y	N	N	N	N	N	LACS	1992-09	17	10	5	N	N	N	Y	N		N	14	N	N	N	N	Y	N	N	N		N	N			N			Y
2	16	F	F	74	N		N	N	N		150	Y	Y	Y	N	N	N	N	N	LACS	1992-09	9	58	6	Y	H	Y	Y	N		Y	8	N	N	N	N	N	N	N	N		N	N			N			Y
1	18	F	F	80	N		Y	Y	N		190	Y	Y	Y	N	Y	Y	N	N	TACS	1992-09	15	50	6	Y	N	Y	N	N		N	11	N	N	N	N	N	N	N	N		N	N			N			Y
28	36	F	M	58	N		Y	Y	N		170	N	Y	Y	N	N	N	N	N	LACS	1992-09	10	8	1	N	H	N	Y	N		Y	5	N	N	N	N	N	N	Y	N		N	N			N			Y
3	23	F	M	70	N		Y	N	N		170	Y	Y	N	N	N	N	N	N	LACS	1992-09	8	1	4	Y	N	Y	Y	N		N	13	N	N	N	N	N	N	N	N		N	N			N			Y
3	20	F	M	71	N		Y	N	N		135	Y	Y	Y	N	C	Y	N	N	TACS	1992-09	8	5	4	N	L	N	N	Y		N	14	N	N	N	N	Y	N	N	N		N	N			N			Y
2	12	F	F	37	Y		Y	N	N		140	Y	Y	N	N	N	N	N	N	LACS	1992-09	17	58	4	N	N	N	N	N		N	14	N	N	N	Y	N	N	N	N		N	N			N			Y
2	17	F	M	79	Y		Y	Y	N		150	Y	Y	C	Y	C	N	N	N	TACS	1992-09	12	40	5	Y	L	Y	Y	Y		N	14	N	N	N	N	Y	N	N	N		N	N			N			Y
2	24	F	F	64	N		Y	Y	N		150	Y	N	N	N	N	N	N	Y	PACS	1992-09	14	11	5	N	L	N	Y	Y		N	14	N	N	N	N	N	N	N	N		N	N			N			Y
6	28	F	F	74	Y		Y	Y	N		200	Y	Y	N	Y	N	N	N	Y	PACS	1992-09	12	4	6	N	N	N	N	N		N	7	N	N	N	N	N	N	N	N		N	N			N			Y
11	12	F	F	59	N		Y	N	N		190	Y	Y	N	Y	C	C	N	N	TACS	1992-09	20	51	2	Y	N	Y	Y	N		N	10	N	N	N	N	N	N	N	N		N	N			N			Y
1	47	D	M	76	N		Y	Y	N		150	Y	Y	Y	N	N	Y	N	N	PACS	1992-09	9	58	3	N	N	N	N	N		N	14	N	N	N	N	N	N	N	N		N	N			N			Y
26	15	F	F	74	N		Y	Y	N		170	Y	Y	N	Y	N	N	N	N	PACS	1992-09	11	1	3	Y	H	N	N	N		N	9	N	N	N	Y	N	N	N	N		N	N			N			Y
1	36	D	F	83	N		N	N	N		130	Y	Y	Y	N	N	Y	N	N	PACS	1992-09	17	52	3	N	L	N	Y	Y		N	14	N	N	N	N	N	N	N	N		N	N			N			Y
1	24	D	F	75	N		Y	N	N		180	Y	Y	Y	N	Y	Y	N	N	TACS	1992-09	17	54	3	Y	N	Y	N	N		N	5	N	N	N	N	N	N	N	N		N	N			Y	19	BLADDER HAEMORRHAGE	Y
20	30	D	M	48	N		Y	Y	N		190	N	Y	Y	Y	C	C	N	N	TACS	1992-09	18	26	3	Y	N	Y	Y	N		N	14	Y	Y	N	N	N	N	N	N		N	N			N			Y
4	20	F	M	74	N		N	N	N		180	N	Y	Y	Y	N	N	N	Y	PACS	1992-09	14	30	4	N	H	N	Y	N		Y	14	N	N	N	N	N	N	N	N		N	N			N			Y
10	10	F	M	67	N		Y	Y	N		130	Y	Y	Y	N	N	N	N	N	LACS	1992-09	14	56	4	Y	H	Y	Y	N		Y	14	N	N	N	N	Y	N	N	N		N	N			N			N
28	14	F	M	60	Y		Y	Y	N		180	Y	Y	Y	Y	N	N	N	N	PACS	1992-09	18	47	4	Y	N	Y	Y	N		N	14	N	N	N	N	N	N	Y	N		N	N			N			Y
11	34	F	F	64	N		Y	Y	N		200	N	Y	Y	N	Y	N	N	N	PACS	1992-09	14	56	5	N	N	N	Y	N		N	2	N	N	N	N	N						N			N			Y
24	6	F	M	70	N		Y	N	N		190	Y	Y	Y	Y	Y	Y	N	N	TACS	1992-09	16	47	5	Y	N	Y	Y	N		N	7	N	N	N	N	N	N	N	N		N	N			N			N
17	5	F	F	54	Y		Y	Y	N		140	Y	Y	Y	Y	N	N	N	N	PACS	1992-09	8	19	6	N	L	N	N	Y		N	6	N	N	N	N	Y	Y	N	N		N	N			N			Y
6	11	F	M	72	Y		N	N	N		160	N	Y	Y	N	N	N	N	N	LACS	1992-09	13	35	2	Y	L	Y	Y	Y		N	14	N	N	N	N	N	N	Y	N		N	N			N			Y
6	27	D	F	92	N		N	N	N		140	Y	Y	Y	Y	Y	Y	Y	N	POCS	1992-09	12	8	3	N	H	N	N	N		N	14	N	N	N	N	N	N	N	N		N	N			N			N
2	28	F	M	67	N		Y	Y	N		180	N	Y	N	N	N	N	N	N	PACS	1992-09	17	19	3	N	N	N	Y	N		N	9	N	N	N	N	Y	N	N	N		N	N			N			Y
21	12	F	M	76	Y		N	N	N		110	N	Y	Y	N	N	N	N	N	LACS	1992-09	17	40	3	N	N	N	N	N		N	11	N	Y	N	N	N	N	N	N		N	N			N			N
30	48	F	M	63	N		Y	Y	N		140	N	Y	Y	N	N	N	N	N	LACS	1992-09	10	3	5	Y	H	Y	N	N		Y	11	N	N	N	N	N	N	N	Y		N	N			N			N
6	32	D	F	81	Y		N	N	N		150	N	Y	Y	Y	N	N	N	N	PACS	1992-09	13	20	6	Y	N	N	N	N		N	8	N	N	N	N	N	N	N	N		N	N			N			N
4	6	F	F	55	N		Y	N	N		110	Y	Y	Y	N	N	N	N	N	LACS	1992-09	16	31	6	Y	L	Y	Y	Y		N	5	N	N	N	N	N	N	N	N		N	N			N			Y
6	8	D	F	81	N		Y	Y	N		145	N	N	N	C	Y	N	Y	N	POCS	1992-09	17	43	6	N	L	N	N	Y		N	3	N	N	N	N	N	N	N	N		N	N			N			Y
10	6	D	M	64	N		Y	N	N		150	Y	Y	Y	Y	Y	N	N	N	TACS	1992-09	12	25	1	N	H	N	N	N		Y	13	N	N	N	N	Y	N	Y	N		N	N			N			N
21	31	F	F	84	Y		N	N	N		150	Y	Y	Y	N	Y	Y	N	N	TACS	1992-09	13	38	1	Y	L	Y	Y	Y		N	14	N	N	N	N	N	N	N	N		N	N			N			Y
24	37	F	F	64	N		Y	N	N		220	N	N	Y	N	N	N	Y	N	POCS	1992-09	14	57	1	N	N	N	N	N		N	8	N	N	N	N	N	N	Y	N		N	N			N			Y
2	7	D	F	80	N		Y	N	N		170	N	Y	Y	N	N	N	Y	N	POCS	1992-09	14	45	1	Y	N	Y	Y	N		N	11	N	N	N	N	N	N	N	N		N	N			N			Y
7	25	F	M	65	Y		N	N	N		150	Y	N	N	N	N	N	N	N	PACS	1992-09	10	56	2	Y	N	Y	Y	N		N	12	N	N	N	N	Y	N	N	Y		N	N			N			N
10	6	F	M	56	Y		Y	Y	N		200	Y	Y	Y	N	N	N	N	N	LACS	1992-09	12	55	3	N	H	N	Y	N		Y	14	N	N	N	N	Y	N	N	N		N	N			N			N
26	13	F	F	52	N		Y	Y	N		150	Y	Y	Y	N	N	N	N	N	LACS	1992-09	16	7	3	Y	N	Y	Y	N		N	9	N	N	N	N	N	N	Y	N		N	N			N			Y
5	40	F	M	77	Y		Y	N	N		160	Y	Y	Y	N	N	N	Y	N	POCS	1992-09	16	58	4	N	N	N	Y	N		N	8	N	N	N	N	N	N	N	N		N	N			N			Y
25	32	F	M	61	Y		Y	Y	N		140	N	Y	N	N	Y	N	Y	N	POCS	1992-10	9	47	5	Y	L	Y	Y	Y		N	13	N	N	N	N	N	N	N	N		N	N			N			Y
2	23	F	F	80	N		N	N	N		160	Y	Y	Y	N	N	N	N	Y	PACS	1992-10	11	23	5	N	H	N	N	N		Y	8	N	N	N	N	Y	Y	N	N		N	N			N			Y
2	4	F	M	77	Y		Y	Y	N		145	Y	Y	Y	N	C	Y	N	N	TACS	1992-10	11	21	6	Y	N	N	N	N		N	5	N	N	N	N	N	N	N	N		N	N			Y		LIVER FAILURE	Y
2	15	D	M	78	N		Y	Y	N		150	Y	Y	Y	Y	Y	N	N	N	TACS	1992-10	12	50	6	N	L	N	Y	Y		N	13	N	N	N	N	Y	N	N	N		N	N			N			Y
6	16	F	F	74	N		N	N	N		190	Y	Y	Y	Y	C	C	C	Y	TACS	1992-10	16	15	6	Y	N	Y	Y	N		N	14	N	N	N	N	N	N	N	N		N	N			N			N
28	36	F	M	76	Y		Y	N	N		180	Y	Y	Y	N	N	N	N	N	LACS	1992-10	19	1	6	N	N	N	Y	N		N	3	N	N	N	N	N	N	N	N		N	N			N			N
2	5	F	M	80	N		Y	Y	N		170	Y	Y	Y	Y	C	N	N	N	TACS	1992-10	12	24	7	N	H	N	N	N		Y	8	N	N	N	N	Y	N	N	N		N	N			N			Y
2	7	F	M	87	Y		N	N	N		180	N	N	Y	N	N	N	N	Y	PACS	1992-10	13	33	7	Y	H	Y	Y	N		N	14	N	N	N	N	N	N	N	N		N	N			Y	10	BLEEDING FROM INJECTION POINTS	Y
20	5	F	M	73	N		N	N	N		130	N	Y	N	N	N	N	N	N	PACS	1992-10	17	10	7	N	N	N	Y	N		N	5	N	N	N	N	N	N	N	N		N	N			N			Y
30	40	F	F	71	Y		Y	Y	N		140	Y	Y	Y	Y	N	N	N	N	PACS	1992-10	10	2	2	Y	L	Y	N	Y		N	14	N	N	N	N	N	N	Y	N		N	N			Y	5	HEMATOMA SUBCUTANEUM	Y
30	4	F	M	75	Y		Y	Y	N		180	Y	Y	Y	N	Y	Y	N	N	TACS	1992-10	12	51	2	N	N	N	N	N		N	13	N	N	N	N	N	N	N	Y		N	N			N			N
3	10	F	M	58	N		Y	Y	N		150	Y	Y	N	N	N	N	N	N	LACS	1992-10	17	35	2	N	N	N	N	N		N	12	N	N	N	N	N	N	N	N		N	N			N			Y
3	19	F	M	49	N		Y	N	N		160	Y	Y	Y	Y	N	N	N	N	PACS	1992-10	10	54	3	Y	H	Y	Y	N		Y	13	N	N	N	N	N	N	N	N		N	N			N			Y
10	24	D	F	82	N		Y	Y	N		160	Y	Y	Y	Y	Y	Y	N	N	TACS	1992-10	13	56	3	Y	N	N	N	N		N	13	Y	N	N	N	Y	N	N	N		N	N			N			N
28	40	D	M	65	N		Y	Y	N		160	Y	Y	Y	Y	N	N	N	N	PACS	1992-10	8	46	4	Y	L	Y	Y	Y		N	8	N	N	N	N	N	N	N	N		N	N			N			Y
3	13	F	F	71	N		Y	Y	N		170	N	N	N	N	N	N	Y	N	POCS	1992-10	10	19	4	N	L	N	N	Y		N	13	N	N	N	N	N	N	Y	N		N	N			N			Y
7	20	F	F	74	N		Y	Y	N		195	Y	Y	Y	N	N	N	N	N	LACS	1992-10	9	32	5	Y	N	Y	N	N		N	11	N	N	N	N	Y	N	N	Y		N	N			N			Y
6	24	F	F	73	N		N	N	N		160	Y	Y	Y	Y	N	N	N	N	PACS	1992-10	11	23	5	N	H	N	N	N		N	14	N	N	N	N	N	N	N	N		N	N			Y	11	POSS 2 DEG HAEM TO INFARCT	Y
4	7	D	M	68	Y		N	N	N		160	Y	Y	Y	N	Y	Y	N	N	TACS	1992-10	14	49	6	N	N	N	Y	N		N	14	N	N	N	N	N	N	Y	N		N	N			N			Y
24	44	F	M	51	N		Y	N	N		160	N	N	N	N	N	N	Y	N	POCS	1992-10	17	58	7	Y	N	Y	Y	N		N	12	N	N	N	N	N	N	N	N		N	N			N			N
17	8	F	F	74	N		Y	N	N		160	Y	Y	Y	N	Y	Y	N	N	TACS	1992-10	12	4	1	Y	L	Y	Y	Y		N	14	N	N	N	N	N	N	N	N		N	N			N			N
16	28	F	M	77	Y		Y	Y	Y		170	N	Y	Y	Y	Y	N	N	N	TACS	1992-10	12	16	2	N	N	N	N	N		N	14	Y	N	N	N	N	N	Y	N		N	N			N
7	25	F	M	55	N		N	N	N		180	Y	N	N	N	N	N	N	N	PACS	1992-10	13	6	2	N	L	N	N	Y		N	12	N	N	N	N	Y	N	N	Y		N	N			N			N
11	16	F	M	72	N		N	N	N		140	Y	Y	Y	Y	N	N	N	Y	PACS	1992-10	18	7	2	Y	N	Y	Y	N		N	14	N	N	N	N	N	N	N	N		N	N			N			Y
6	19	F	M	85	N		N	N	N		150	Y	Y	Y	Y	N	N	N	N	PACS	1992-10	12	25	3	Y	H	Y	Y	N		N	14	N	N	N	N	N	N	N	N		N	N			N			Y
30	3	F	F	71	N		Y	N	N		150	Y	Y	Y	N	N	Y	N	N	PACS	1992-10	15	34	3	N	N	N	N	N		N	14	N	N	N	N	N	N	N	Y		N	N			N			N
26	11	F	F	76	N		Y	N	N		130	Y	Y	Y	N	N	N	N	N	LACS	1992-10	18	17	4	N	L	N	Y	Y		N	7	N	N	N	N	N	N	N	N		N	N			N			Y
17	8	F	F	69	Y		Y	Y	N		170	Y	Y	Y	Y	N	N	N	N	PACS	1992-10	13	27	6	Y	N	Y	Y	N		N	14	N	N	N	N	N	N	N	N		N	N			N			Y
10	12	F	M	78	N		Y	N	N		150	N	Y	Y	N	N	N	N	Y	PACS	1992-10	15	16	6	N	L	N	Y	N		Y	10	N	N	N	N	Y	N	Y	N		N	N			N			N
10	7	F	F	82	Y		Y	Y	N		160	N	N	N	Y	Y	N	N	N	PACS	1992-10	15	18	6	Y	N	Y	Y	N		N	11	N	N	N	N	Y	N	N	N		N	N			N			N
2	28	F	M	86	Y		Y	N	N		150	Y	N	N	N	C	N	N	N	PACS	1992-10	11	23	7	Y	H	Y	Y	N		Y	14	N	N	N	N	Y	N	N	N		N	N			N			Y
31	26	F	M	67	N		N	N	N		180	Y	Y	Y	N	N	N	N	N	LACS	1992-10	11	34	7	N	N	N	N	N		N	14	N	N	N	N	N	N	N	N		N	N			N			N
17	4	F	M	85	N		N	N	N		160	Y	Y	Y	N	N	N	N	N	LACS	1992-10	17	5	7	N	N	N	Y	N		N	14	N	N	N	N	N	N	N	N		N	N			N			Y
3	7	F	F	72	N		Y	Y	N		160	Y	Y	N	N	N	N	N	N	LACS	1992-10	16	56	2	Y	H	Y	Y	N		Y	14	N	N	N	N	N	N	N	N		N	N			N			Y
5	40	F	F	61	N		Y	Y	N		140	Y	Y	Y	Y	C	C	N	N	TACS	1992-10	16	8	2	N	H	N	Y	N		Y	14	N	N	N	N	N	N	N	N		N	N			N			Y
25	41	F	F	73	N		Y	Y	N		140	Y	Y	N	N	N	N	N	Y	PACS	1992-10	12	17	3	Y	N	Y	Y	N		N	8	N	N	N	N	N	N	N	N		N	N			N			Y
28	31	D	M	60	Y		Y	Y	N		160	Y	Y	Y	Y	Y	N	N	N	TACS	1992-10	12	58	3	Y	H	Y	Y	N		N	14	N	N	N	N	N	N	N	N		N	N			Y	26	LARGE HAEMATOMA INJECTION SITE	Y
11	48	F	F	82	N		Y	Y	N		190	Y	Y	Y	Y	C	C	C	Y	TACS	1992-10	14	24	4	N	L	N	Y	Y		N	9	N	N	N	N	N	N	N	N		N	N			N			Y
1	14	F	F	82	N		Y	N	N		170	N	N	N	N	N	N	Y	N	POCS	1992-10	16	40	4	N	N	N	N	N		N	10	N	N	N	N	N	N	N	N		N	N			N			Y
20	35	D	F	78	Y		Y	Y	N		190	Y	Y	Y	Y	C	C	C	Y	TACS	1992-10	14	36	6	N	H	N	N	N		Y	7	N	N	N	N	N	N	N	N		N	N			N			Y
4	12	F	M	65	N		N	N	N		130	Y	Y	Y	Y	C	C	N	N	TACS	1992-10	19	11	6	Y	N	Y	Y	N		N	14	N	N	N	N	N	N	N	N		N	N			N			Y
25	45	U	F	76	N		Y	Y	N		160	Y	Y	Y	N	Y	C	N	N	TACS	1992-10	9	39	1	Y	L	Y	N	Y		N	14	N	N	N	N	N	N	N	N		N	N			N			Y
31	7	F	M	69	N		N	N	N		155	Y	Y	Y	N	N	N	N	N	LACS	1992-10	9	23	2	N	H	N	N	N		Y	13	N	N	N	N	Y	N	N	N		N	N			N			Y
2	4	D	M	72	Y		Y	N	N		150	Y	Y	Y	Y	C	N	N	N	TACS	1992-10	12	32	2	Y	N	Y	N	N		N	3	N	N	N	N	Y	N	N	N		N	N			N			Y
30	44	F	M	71	N		Y	N	N		140	Y	Y	Y	N	N	N	N	Y	PACS	1992-10	12	38	2	Y	L	Y	N	Y		N	5	N	N	N	N	N	N	N	Y		N	N			N			Y
6	28	F	M	69	N		N	N	N		180	N	N	N	Y	N	N	N	N	PACS	1992-10	13	43	2	N	N	N	Y	N		N	8	N	N	Y	N	N	N	N	N		N	N			N			Y
6	24	F	F	80	Y		N	N	N		170	Y	Y	Y	Y	N	N	N	N	PACS	1992-10	13	45	2	Y	N	N	Y	N		N	14	N	N	Y	N	N	N	N	N		N	N			N			Y
11	9	F	F	80	N		N	N	N		200	N	Y	Y	Y	C	Y	C	N	TACS	1992-10	0	15	3	N	L	N	Y	Y		N	14	N	N	N	N	N	N	N	N		N	N			N			Y
30	20	D	F	64	N		Y	N	N		180	Y	Y	Y	Y	N	N	N	N	PACS	1992-10	13	7	3	N	N	N	N	N		N	13	N	N	N	N	N	N	Y	Y		N	N			N			Y
16	8	F	M	89	N		Y	Y	N		150	Y	Y	Y	N	N	N	N	N	LACS	1992-10	16	5	3	Y	H	Y	N	N		N	12	N	N	N	N	N	N	Y	N		N	N			N
25	24	D	M	83	N		Y	Y	N		110	Y	Y	Y	Y	Y	Y	N	Y	TACS	1992-10	13	13	4	N	N	N	N	N		N	6	N	N	N	N	N	N	N	N		N	N			N			Y
27	29	F	F	49	Y		Y	Y	N		180	Y	Y	N	Y	C	C	N	N	TACS	1992-10	8	10	4	Y	L	Y	Y	Y		N	14	N	N	N	N	N	N	Y	N		N	N			N			Y
20	47	F	M	62	N		Y	Y	N		170	Y	Y	Y	N	N	N	N	N	LACS	1992-10	18	25	4	N	N	N	Y	N		N	14	N	Y	Y	N	N	N	Y	N		N	N			N			Y
8	12	D	F	88	Y		Y	Y	N		188	Y	Y	Y	Y	C	C	N	C	TACS	1992-10	22	14	4	Y	N	Y	N	N		N	14	N	N	N	N	N	N	N	N		N	N			N			Y
6	27	F	M	79	N		N	N	N		130	N	Y	Y	N	C	C	N	N	PACS	1992-10	11	43	5	N	N	N	Y	N		N	7	N	N	Y	N	N	N	N	N		N	N			N			N
10	7	F	F	77	Y		Y	Y	N		150	Y	Y	Y	N	N	N	Y	N	POCS	1992-10	14	53	6	N	H	N	N	N		N	13	N	N	N	N	N	N	Y	N		N	N			N			N
16	30	D	M	52	Y		Y	Y	N		120	Y	Y	Y	Y	N	N	N	N	PACS	1992-11	9	56	2	Y	L	Y	Y	Y		N	14	N	N	N	N	Y	N	N	N		N	N			N			N
16	32	D	F	64	Y		Y	N	N		180	Y	Y	Y	N	Y	Y	N	N	TACS	1992-11	9	59	2	Y	L	Y	Y	Y		N	9	N	N	N	N	Y	N	N	N		N	N			N			Y
30	3	F	M	54	N		Y	Y	N		150	Y	Y	Y	Y	N	N	N	N	PACS	1992-11	11	49	2	Y	N	Y	N	N		N	8	N	N	N	N	N	N	Y	N		N	N			N			Y
3	31	F	F	71	Y		N	N	N		140	N	Y	Y	N	N	N	N	N	LACS	1992-11	13	7	3	Y	N	N	N	N		N	14	N	N	N	N	N	N	N	N		N	N			N			N
11	40	D	F	69	N		N	N	N		130	Y	Y	Y	N	Y	Y	Y	N	POCS	1992-11	14	41	3	N	H	N	N	N		N	4	N	N	N	N	N	N	N	N		N	N			N			Y
2	11	D	F	74	N		N	N	N		170	Y	Y	Y	Y	N	N	N	N	PACS	1992-11	16	0	3	N	N	N	N	N		N	14	N	N	N	N	Y	N	N	N		N	N			N			Y
2	10	D	M	65	Y		Y	N	N		155	Y	Y	Y	Y	Y	C	N	N	TACS	1992-11	16	22	3	Y	L	Y	Y	Y		N	0	N	N	N	N	Y	N	N	N		N	N			N			Y
24	29	F	M	66	N		Y	N	N		160	Y	Y	Y	N	N	N	N	N	LACS	1992-11	14	26	4	N	H	N	N	N		Y	14	N	N	N	N	N	N	N	N		N	N			N			N
16	9	F	F	81	Y		Y	Y	N		180	Y	Y	Y	Y	N	N	N	N	PACS	1992-11	15	21	4	Y	H	Y	Y	N		Y	14											N			N			N
1	30	F	M	49	N		Y	N	N		190	Y	Y	Y	N	N	N	N	N	LACS	1992-11	18	24	4	Y	N	Y	Y	N		N	14	N	N	N	N	N	N	N	N		N	N			N			Y
11	27	F	F	70	N		N	N	N		130	N	Y	Y	N	N	N	N	N	LACS	1992-11	21	33	4	N	N	N	Y	N		N	12	N	N	N	N	N	N	N	N		N	N			N			Y
6	36	D	M	79	Y		N	N	N		125	Y	Y	Y	Y	Y	N	N	Y	TACS	1992-11	13	49	5	N	N	N	N	N		N	14	N	N	N	N	N	N	N	N		N	N			N			N
13	26	F	M	74	N		Y	Y	N		170	Y	Y	Y	Y	N	N	N	N	PACS	1992-11	15	10	5	Y	L	Y	Y	Y		N	14	N	N	N	N	N	N	N	N		N	N			N			Y
3	8	F	F	55	Y		Y	Y	N		170	N	N	Y	N	N	N	N	N	PACS	1992-11	11	41	6	N	L	N	Y	Y		N	14	N	N	Y	N	N	N	N	N		N	N			N			N
2	8	D	M	78	N		Y	Y	N		210	Y	Y	Y	Y	N	Y	N	N	PACS	1992-11	14	58	6	N	H	N	Y	N		Y	12	N	N	N	N	Y	N	Y	N		N	N			N			Y
11	40	D	F	76	Y		Y	Y	N		180	Y	Y	Y	N	N	N	Y	N	POCS	1992-11	15	35	6	Y	N	N	N	N		N	7	N	N	N	N	N	N	N	N		N	N			N			Y
27	20	F	F	83	N		Y	Y	N		160	N	N	N	N	C	C	Y	Y	POCS	1992-11	16	49	6	N	L	N	N	Y		N	14	N	N	N	N	N	N	Y	N		N	N			N			Y
20	14	D	F	84	Y		Y	Y	N		190	Y	Y	N	N	Y	C	N	N	TACS	1992-11	20	30	6	Y	N	Y	Y	N		N	14	N	N	N	N	N	N	N	N		N	N			N			Y
20	32	D	F	83	N		Y	Y	N		180	Y	Y	Y	N	Y	Y	N	N	TACS	1992-11	20	58	6	N	L	N	N	Y		N	14	N	N	N	N	N	N	N	N		N	N			N			Y
4	20	D	M	73	N		N	N	N		110	Y	Y	Y	N	Y	Y	N	N	TACS	1992-11	21	7	6	Y	N	Y	Y	N		N	13	N	N	N	N	N	N	N	N		N	N			N			Y
1	4	F	M	70	N		N	N	N		138	N	Y	N	Y	N	N	N	N	PACS	1992-11	18	23	7	Y	H	Y	Y	N		Y	2	N	N	N	N	N	N	N	N		N	N			N			Y
1	47	F	M	77	N		N	N	N		180	Y	Y	Y	N	N	N	N	N	LACS	1992-11	18	13	1	N	N	N	Y	N		N	14	N	N	N	N	N	N	N	N		N	N			N			Y
24	45	D	F	66	N		Y	Y	N		110	Y	Y	C	Y	Y	C	N	N	TACS	1992-11	16	31	2	Y	N	Y	Y	N		N	14	N	N	N	N	N	N		N		N	N			N			Y
37	24	F	F	64	N		Y	Y	N		190	Y	Y	Y	N	N	N	N	N	LACS	1992-11	10	13	3	N	N	N	N	N		N	14	N	N	N	N	Y	N	Y	N		N	N			N			Y
6	24	F	F	61	N		Y	Y	N		170	N	N	N	N	N	N	N	Y	OTH	1992-11	20	23	3	Y	H	Y	Y	N		Y	3	N	N	N	N	N	N	N	N		N	N			N			Y
25	19	F	F	67	N		Y	Y	N		140	N	Y	Y	N	N	N	N	N	LACS	1992-11	10	21	4	N	N	N	Y	N		N	12	N	N	N	N	N	N	Y	N		N	N			N			Y
38	16	F	M	71	N		N	N	N		180	N	Y	N	Y	N	N	N	N	PACS	1992-11	19	44	4	Y	H	Y	N	N		Y	5	N	N	N	N	N	N	Y	N		N	N			N			N
31	3	F	F	80	Y		Y	N	N		150	N	Y	Y	N	N	N	N	N	LACS	1992-11	10	23	5	Y	N	Y	Y	N		N	13	N	N	N	N	N	N	N	N		N	N			N			N
17	24	F	M	73	N		Y	Y	N		150	Y	Y	Y	Y	N	N	N	N	PACS	1992-11	15	35	6	N	L	N	Y	Y		N	14	N	N	N	N	N	N	N	N		N	N			N			Y
28	6	D	F	53	N		Y	Y	N		160	Y	Y	Y	Y	N	N	N	N	PACS	1992-11	17	36	6	N	L	N	Y	Y		N	14	N	N	N	N	N	N	N	N		N	N			N			Y
8	9	D	F	79	Y		Y	N	N		115	Y	Y	Y	Y	N	N	N	N	PACS	1992-11	15	48	1	N	N	N	N	N		N	14	N	N	N	N	N	N	N	N		N	N			N			N
7	43	F	M	55	N		Y	N	N		150	Y	Y	Y	N	N	N	N	N	LACS	1992-11	10	40	2	Y	N	Y	Y	N		N	14	N	N	N	N	Y	N	Y	N		N	N			N			N
2	14	D	F	79	N		Y	N	N		150	Y	Y	Y	Y	C	Y	N	N	TACS	1992-11	16	1	2	Y	H	Y	Y	N		Y	14	N	N	N	N	Y	N	N	N		N	N			N			Y
31	15	F	M	85	N		N	N	N		170	N	N	N	Y	N	N	Y	N	POCS	1992-11	16	10	2	Y	L	Y	Y	Y		N	7	N	N	N	N	N	N	Y	N		N	N			N			N
4	4	F	F	77	N		N	N	N		200	N	N	N	N	N	N	N	N	PACS	1992-11	17	3	2	N	H	N	Y	N		Y	8	N	N	N	N	N	N	N	N		N	N			N			Y
27	40	F	F	49	N		N	N	N		186	Y	Y	Y	N	N	N	N	N	LACS	1992-11	10	16	3	Y	N	Y	Y	N		N	14	N	N	N	N	N	N	N	N		N	N			N			Y
10	28	F	M	53	Y		Y	Y	N		200	Y	Y	Y	N	N	N	N	N	LACS	1992-11	13	1	3	N	N	N	Y	N		N	14	N	N	N	N	N						N			N			N
20	9	F	M	76	N		Y	Y	N		193	N	Y	Y	N	N	N	N	N	LACS	1992-11	17	11	3	Y	L	Y	Y	Y		N	3	N	N	N	N	N	N	N	N		N	N			N			Y
4	25	D	M	47	Y		N	N	N		150	Y	Y	Y	N	N	Y	N	N	PACS	1992-11	11	26	4	N	H	N	N	N		Y	14	N	N	N	N	N	N	N	N		N	N			N			Y
1	43	D	F	85	N		Y	Y	N		190	C	Y	Y	C	C	C	C	C	PACS	1992-11	12	19	4	N	N	N	N	N		N	1	N	N	N	N	N	N	N	N		N	N			N			Y
27	5	D	F	78	N		Y	Y	N		170	Y	Y	Y	N	N	N	N	N	PACS	1992-11	13	39	4	Y	N	Y	N	N		N	4	N	N	N	N	N	N	N	N		N	N			N			Y
13	35	F	M	58	Y		Y	Y	N		130	Y	Y	Y	N	N	N	N	Y	PACS	1992-11	16	4	5	N	N	N	Y	N		N	6	N	N	N	N	N	N	Y	N		N	N			N			Y
25	29	D	F	75	N		Y	Y	N		170	Y	Y	Y	Y	C	C	N	N	TACS	1992-11	14	4	6	N	H	N	N	N		N	14	N	N	N	N	N	N	N	N		N	N			Y	31	TTAPTT NOTED 2-12 ASYMPTOMATIC	Y
1	45	F	M	67	N		Y	N	N		210	N	N	N	Y	N	N	N	N	PACS	1992-11	16	41	1	Y	L	Y	Y	Y		N	14	N	N	N	N	N	N	N	N		N	N			N			Y
25	35	U	M	36	N		Y	Y	N		140	N	N	N	N	N	N	Y	N	POCS	1992-11	15	59	2	Y	N	Y	N	N		N	2	N	N	N	N	N	N	N	N		N	N			N			Y
10	28	F	F	79	Y		Y	Y	N		160	Y	Y	Y	N	N	N	N	N	LACS	1992-11	10	59	2	N	N	N	Y	N		N	10	N	N	N	N	N	N	N	N		N	N			N			N
18	20	F	F	82	N		N	N	N		200	Y	N	N	Y	C	N	Y	Y	POCS	1992-11	11	27	2	Y	H	Y	Y	Y		N	14	N	N	N	N	Y	N	N	N		N	N			Y	36	HAEMATOMA RIGHT SHOULDER	Y
11	17	D	M	70	N		N	N	N		130	N	Y	Y	Y	C	N	N	N	TACS	1992-11	11	38	2	Y	H	N	N	N		N	4	N	N	N	N	N	N	N	N		N	N			Y	23	CT SHOWED HAEM INTO INFARCT	Y
11	11	F	F	68	N		N	N	N		130	Y	Y	Y	N	Y	N	N	N	PACS	1992-11	16	16	2	N	L	N	Y	Y		N	14	N	N	N	N	N	N	N	N		N	N			N			Y
24	37	F	M	61	N		Y	Y	N		170	Y	Y	Y	Y	N	N	N	N	PACS	1992-11	12	14	3	N	N	N	N	N		N	13	N	N	N	N	N	N	Y	N		N	N			N			Y
5	24	F	F	69	N		Y	N	N		110	N	N	N	Y	N	N	N	N	PACS	1992-11	11	0	4	Y	N	Y	Y	N		N	7	N	N	N	N	N	N	N	N		N	N			N			N
5	48	F	F	54	N		Y	Y	N		140	Y	Y	Y	N	N	N	Y	N	POCS	1992-11	11	4	4	N	L	N	Y	Y		N	14	N	N	N	N	N	N	N	N		N	N			N			Y
17	12	F	M	64	N		Y	N	N		170	N	Y	Y	N	N	N	N	N	LACS	1992-11	13	37	4	Y	N	Y	Y	N		N	12	N	N	N	N	N	N	N	N		N	N			N			Y
17	36	F	F	68	N		N	N	N		145	N	Y	Y	N	N	N	N	N	LACS	1992-11	8	9	6	N	H	N	Y	N		Y	14	N	N	N	N	N	N	N	N		N	N			N			N
11	36	F	F	65	N		N	N	N		130	N	Y	Y	Y	N	N	N	N	PACS	1992-11	9	32	6	Y	N	Y	Y	N		N	12	N	N	N	Y	N	N	N	N		N	N			N			Y
27	42	F	M	68	N		Y	Y	N		180	Y	Y	Y	N	N	N	N	N	LACS	1992-11	11	24	6	N	H	N	N	N		Y	14	N	N	N	N	N	N	N	N		N	N			N			Y
1	27	F	M	80	N		N	N	N		150	N	Y	Y	Y	N	N	N	N	PACS	1992-11	17	3	6	Y	L	Y	Y	Y		N	14	N	N	N	N	N	N	N	N		N	N			N			Y
1	34	F	M	68	N		N	N	N		156	N	Y	Y	N	N	N	N	N	LACS	1992-11	19	41	1	N	N	N	Y	N		N	12	N	N	N	N	N	N	N	N		N	N			N			Y
30	46	D	F	61	Y		N	N	N		125	Y	Y	Y	Y	N	N	N	N	PACS	1992-11	9	58	2	Y	H	Y	Y	N		Y	14	N	N	N	N	N	N	N	Y		N	N			N			Y
24	5	F	M	74	N		Y	N	N		140	N	Y	Y	N	N	N	N	N	LACS	1992-11	15	4	2	Y	N	Y	Y	N		N	11	N	N	N	N	N	N	N	N		N	N			N			Y
4	37	F	F	49	N		N	N	N		160	Y	Y	Y	N	N	N	N	N	LACS	1992-11	14	16	2	N	N	N	N	N		N	9	N	N	N	N	N	N	N	N		N	N			N			Y
6	29	D	F	86	N		Y	Y	N		170	Y	Y	Y	Y	C	C	N	N	TACS	1992-12	14	55	3	N	N	N	Y	N		N	14	N	N	N	N	N	N	N	N		N	N			N			Y
38	47	F	M	80	Y		N	N	N		120	N	Y	N	N	N	N	Y	N	POCS	1992-12	16	17	3	N	L	Y	N	Y		N	14	N	N	N	N	N	N	Y	N		N	N			N			N
41	19	U	F	92	N		Y	N	N		150	C	C	C	C	C	Y	C	C	PACS	1992-12	7	41	4	Y	N	Y	N	N		N	7	N	N	N	N	Y	Y	N	Y		N	N			N			N
7	31	F	F	56	N		Y	N	N		160	N	Y	Y	N	N	N	N	N	LACS	1992-12	9	32	4	Y	H	Y	N	N		Y	13	N	N	N	N	Y	N	Y	Y		N	N			N			N
20	48	F	M	71	N		Y	Y	N		150	N	N	N	Y	N	N	N	N	PACS	1992-12	10	2	4	N	N	N	Y	N		N	1	N	N	N	N	N	N	N	N		N	N			N			Y
6	36	F	M	63	N		Y	Y	N		220	N	Y	Y	N	N	N	Y	N	POCS	1992-12	23	30	4	Y	L	Y	Y	Y		N	14	N	N	N	N	N	N	N	N		N	N			N			Y
18	11	F	F	76	N		N	N	N		205	Y	Y	Y	N	N	N	N	N	LACS	1992-12	8	37	5	N	N	N	Y	N		N	14	N	N	N	N	Y	N	Y	N		N	N			N			Y
30	36	F	M	62	N		Y	Y	N		150	Y	Y	Y	N	N	N	N	N	LACS	1992-12	10	4	5	N	H	N	N	N		Y	12	N	N	N	N	N	N	N	Y		N	N			N			Y
2	31	F	F	78	N		Y	Y	N		140	N	Y	N	N	N	Y	Y	N	POCS	1992-12	10	56	5	Y	N	Y	N	N		N	9	N	N	N	N	N	N	N	N		N	N			N			Y
10	40	F	M	59	N		Y	Y	N		150	Y	Y	Y	N	Y	N	N	N	PACS	1992-12	15	57	5	Y	N	Y	Y	N		N	14	N	N	N	N	N	N	N	N		N	N			N			N
31	27	F	M	86	Y		N	N	N		160	N	Y	Y	N	N	N	N	N	LACS	1992-12	11	35	6	N	H	N	N	N		Y	7	N	N	N	N	N	N	Y	N		N	N			N			N
6	32	F	M	67	N		N	N	N		160	Y	N	N	N	N	N	Y	Y	POCS	1992-12	16	18	6	Y	L	Y	Y	Y		N	14	N	N	N	N	N	N	Y	N		N	N			N			Y
11	12	D	F	85	N		N	N	N		180	Y	Y	Y	N	C	C	N	N	PACS	1992-12	17	25	6	Y	N	Y	Y	N		N	14	N	N	N	N	N	N	N	N		N	N			N			Y
1	9	F	M	58	N		Y	N	N		210	N	Y	N	N	N	N	N	N	PACS	1992-12	17	55	6	N	L	N	N	Y		N	1	N	N	N	N	N	N	N	N		N	N			N			Y
25	22	D	F	71	N		Y	Y	N		150	Y	N	N	N	N	N	N	N	PACS	1992-12	13	18	7	N	L	N	Y	Y		N	14	N	N	N	N	N	N	N	N		N	N			N			Y
7	40	F	F	59	N		Y	Y	N		170	Y	Y	Y	N	N	N	N	N	LACS	1992-12	10	18	7	N	N	N	N	N		N	13	N	N	N	N	Y	N	Y	Y		N	N			N			Y
4	8	F	F	47	Y		Y	Y	N		100	Y	Y	N	N	N	N	N	N	LACS	1992-12	15	19	7	Y	N	N	N	N		N	9	Y	Y	N	N	N	N	N	N		N	N			N			Y
1	10	U	F	75	Y		Y	Y	N		140	C	Y	Y	C	C	C	C	C	PACS	1992-12	20	19	1	Y	H	Y	N	N		N	12	N	N	N	N	N	N	N	N		N	N			N			Y
11	5	F	M	79	Y		N	N	N		205	Y	Y	Y	Y	C	C	Y	C	POCS	1992-12	5	16	2	Y	H	N	N	N		N	7	N	N	N	N	N	N	N	N		N	N			N			Y
4	26	F	F	68	N		N	N	N		170	Y	Y	Y	N	Y	Y	N	N	TACS	1992-12	11	0	2	Y	N	Y	Y	N		N	14	N	N	N	N	N	N	N	N		N	N			N			Y
20	18	D	F	72	Y		Y	Y	N		136	Y	Y	Y	N	Y	Y	C	N	TACS	1992-12	17	58	2	N	N	N	N	N		N	3	N	Y	N	Y	N	N	N	N		N	N			N			Y
26	42	F	M	65	N		Y	Y	N		170	Y	Y	Y	N	N	N	N	Y	PACS	1992-12	12	42	2	N	H	N	N	N		Y	3	N	N	N	N	N	N	Y	N		N	N			N			Y
25	8	F	F	76	N		N	N	N		140	Y	Y	Y	N	N	N	N	N	LACS	1992-12	15	58	3	Y	N	Y	Y	N		N	13	N	N	N	N	N	N	Y	N		N	N			N			Y
25	14	F	M	66	Y		Y	Y	N		200	Y	Y	Y	Y	N	N	N	Y	PACS	1992-12	15	48	4	Y	H	N	Y	N		N	14	N	N	N	N	N	N	Y	N		N	N			N			Y
18	17	F	M	69	Y		N	N	N		170	Y	Y	Y	N	N	N	N	N	LACS	1992-12	9	5	4	N	N	N	Y	N		N	14	N	N	N	N	Y	N	N	N		N	N			N			Y
4	20	F	F	76	N		N	N	N		150	N	N	Y	N	N	N	Y	N	POCS	1992-12	16	40	5	N	L	N	Y	Y		N	11	N	N	N	N	N	N	N	N		N	N			N			Y
1	34	F	M	65	N		Y	Y	N		180	N	Y	Y	N	N	N	N	N	LACS	1992-12	17	58	5	Y	N	Y	Y	N		N	8	N	N	N	N	N	N	N	N		N	N			N			Y
4	6	F	M	69	N		N	N	N		190	Y	Y	Y	N	Y	Y	N	N	TACS	1992-12	19	7	5	N	L	N	N	Y		N	14	N	N	N	N	N	N	N	N		N	N			N			Y
4	21	F	M	73	N		N	N	N		140	N	Y	Y	N	N	N	N	N	LACS	1992-12	20	54	5	Y	L	N	Y	N		N	12	N	N	N	N	N	N	N	N		N	N			N			Y
35	20	F	M	65	N		N	N	N		140	N	N	N	N	C	Y	Y	N	POCS	1992-12	11	31	6	N	N	N	N	N		N	13	N	N	N	N	N	N	Y	N		N	N			N			Y
35	11	D	F	84	Y		Y	Y	N		190	Y	Y	Y	Y	N	N	N	N	PACS	1992-12	11	34	6	Y	L	Y	Y	Y		N	14	N	N	Y	N	N	N	N	N		N	N			N			Y
7	27	F	M	68	Y		Y	N	N		130	Y	Y	Y	N	N	N	N	N	LACS	1992-12	8	14	7	N	H	N	Y	N		Y	13	N	N	N	N	Y	N	N	N		N	N			N			N
11	24	F	M	65	Y		N	N	N		130	Y	Y	Y	N	N	N	N	N	LACS	1992-12	11	12	7	Y	N	Y	Y	N		N	6	N	N	N	N	N	N	N	N		N	N			N			Y
1	13	F	M	78	N		N	N	N		150	N	Y	N	N	N	N	N	N	PACS	1992-12	16	18	7	N	N	N	N	N		N	9	N	N	N	N	N	N	N	N		N	N			N			Y
4	5	F	F	63	N		N	N	N		125	N	N	N	N	N	N	Y	N	POCS	1992-12	17	20	7	Y	H	Y	Y	N		Y	4	N	N	N	N	N	N	N	N		N	N			N			Y
29	20	F	M	69	N		N	N	N		130	N	Y	Y	N	N	N	N	N	LACS	1992-12	10	17	1	N	N	N		N		N	13	N	N	N	N	N	N	Y	N		N	N			N			Y
24	23	F	M	67	N		Y	Y	N		126	Y	Y	Y	Y	N	N	N	N	PACS	1992-12	11	29	1	Y	L	Y	Y	Y		N	5	N	N	N	N	N	N	N	N		N	N			N			Y
35	15	F	M	74	Y		N	N	N		160	N	Y	Y	N	N	N	N	N	LACS	1992-12	11	24	1	N	N	N	Y	N		N	11	N	N	N	N	N	N	Y	N		N	N			N			Y
17	4	F	F	80	N		Y	N	N		190	Y	Y	Y	N	Y	Y	N	N	TACS	1992-12	12	38	2	Y	N	Y	Y	N		N	14	N	N	N	N	N	N	N	N		N	N			N			Y
21	8	F	F	80	Y		N	N	N		100	Y	Y	Y	N	N	N	N	N	LACS	1992-12	17	18	3	N	H	N	N	N		Y	14	N	N	N	N	N						N			Y	26	CEREBRAL HAEMORRHAGE	Y
11	6	D	F	74	N		N	N	N		140	Y	Y	Y	N	C	Y	N	N	TACS	1992-12	0	38	4	N	L	N	Y	Y		N	14	N	N	Y	N	N	N	N	N		N	N			N			Y
2	18	D	M	72	N		Y	Y	N		150	Y	Y	Y	Y	Y	C	N	N	TACS	1992-12	12	1	4	Y	N	Y	Y	N		N	14	N	N	N	N	N	N	N	N		N	N			N			Y
2	16	D	M	66	N		Y	N	N		140	Y	Y	Y	Y	Y	C	N	N	TACS	1992-12	16	40	4	N	N	N	Y	N		N	14	N	N	N	N	Y	Y	N	N		N	N			N			Y
11	8	F	M	79	N		N	N	N		180	Y	Y	Y	N	N	N	N	N	LACS	1992-12	17	14	4	Y	H	Y	Y	N		N	14	N	N	N	N	N	N	N	N		N	N			N			N
38	4	F	M	74	N		N	N	N		190	N	Y	N	Y	N	N	N	N	PACS	1992-12	17	21	4	N	N	N	N	N		N	2	N	N	N	N	N	N	Y	N		N	N			N			N
29	10	F	M	69	Y		N	N	N		150	N	Y	Y	N	N	N	N	N	LACS	1992-12	7	12	5	Y	L	Y	N	Y		N	13	N	N	N	N	N	N	N	N		N	N			N			Y
31	3	D	M	60	N		Y	Y	N		160	N	Y	Y	N	N	Y	N	N	PACS	1992-12	11	8	5	Y	N	Y	Y	N		N	13	N	N	N	N	Y	N	N	N		N	N			N			Y
11	12	D	M	53	Y		N	N	N		150	Y	Y	N	Y	Y	N	N	N	TACS	1992-12	17	9	5	N	L	N	N	Y		N	2	N	N	Y	N	N	N	N	N		N	N			N			Y
15	40	F	M	61	N		N	N	N		160	Y	Y	Y	N	N	N	N	N	LACS	1992-12	10	15	6	Y	N	Y	Y	N		N	14	N	N	N	N	N	N	N	N		N	N			N			N
6	24	F	F	68	N		N	N	N		240	N	Y	Y	N	N	N	N	N	LACS	1992-12	12	10	6	N	H	N	N	N		N	11	N	N	N	N	N	N	N	N		N	N			N			Y
35	20	F	F	84	Y		N	N	N		130	N	Y	N	Y	N	N	N	N	PACS	1992-12	18	14	6	Y	N	Y	Y	N		N	14	N	N	N	N	N	N	Y	N		N	N			N			Y
18	11	F	M	71	N		N	N	N		160	Y	Y	Y	Y	N	N	N	N	PACS	1992-12	8	9	7	N	L	N	N	Y		N	14	N	N	N	N	Y	N	N	N		N	N			N			Y
11	25	F	F	61	Y		N	N	N		160	N	Y	Y	N	N	N	N	N	LACS	1992-12	10	20	1	Y	N	Y	Y	N		N	0	N	N	N	N	N	N	N	N		N	N			N			N
2	18	F	M	73	N		Y	Y	N		185	Y	Y	C	Y	C	C	C	C	TACS	1992-12	8	31	2	N	N	N	Y	N		N	9	N	N	N	N	Y	N	N	N		N	N			N			Y
30	40	D	M	53	N		Y	Y	N		160	Y	Y	Y	Y	Y	N	N	N	TACS	1992-12	10	5	2	Y	L	N	N	N		N	6	N	N	N	N	N	Y	Y	Y		N	N			N			Y
35	17	F	F	61	N		Y	N	N		130	Y	Y	Y	N	N	N	N	N	LACS	1992-12	11	32	2	N	H	N	Y	N		Y	14	N	N	N	N	N	N	Y	N		N	N			N			Y
10	24	F	F	73	Y		Y	Y	N		180	Y	Y	Y	N	N	N	N	N	LACS	1992-12	11	58	2	Y	H	Y	Y	N		Y	14	N	N	N	N	Y	N	N	N		N	N			N			N
12	20	F	M	88	N		Y	N	N		190	N	N	N	Y	C	N	N	N	PACS	1992-12	15	27	2	Y	N	Y	Y	N		N	14	N	N	N	N	N	N	N	N		N	N			N			N
5	36	F	M	50	N		Y	N	N		140	Y	Y	Y	N	N	N	Y	N	POCS	1992-12	8	4	3	N	N	N	Y	N		N	14	N	N	N	N	N	N	N	N		N	N			N			Y
4	18	F	M	72	N		N	N	N		170	Y	Y	Y	Y	C	N	N	N	TACS	1992-12	13	34	3	N	N	N	N	N		N	14	N	N	N	N	N	N	N	N		N	N			N			Y
41	5	D	F	80	N		Y	N	N		150	C	C	C	C	C	Y	C	Y	PACS	1992-12	16	33	3	N	L	N	N	Y		N	7	N	N	N	N	Y	N	N	N		N	N			N			N
1	24	F	F	77	N		N	N	N		140	N	Y	Y	N	N	N	N	Y	PACS	1992-12	8	40	4	Y	H	N	N	N		N	14	N	N	N	N	N	N	N	N		N	N			Y	29	MAJOR SUBCUTANEOUS BLEED	Y
4	38	F	F	66	N		N	N	N		140	Y	Y	Y	N	N	N	N	N	LACS	1992-12	11	28	4	N	N	N	Y	N		N	14	N	N	Y	N	N	N	N	N		N	N			N			N
30	45	F	M	63	Y		Y	Y	N		195	Y	Y	Y	N	N	N	N	N	LACS	1992-12	12	14	4	Y	L	Y	Y	Y		N	13	N	N	N	N	N	N	N	Y		N	N			N			Y
2	26	F	M	87	N		Y	Y	N		200	N	N	N	Y	N	N	N	N	PACS	1992-12	14	34	4	N	L	N	Y	Y		N	0	N	N	N	N	N	N	N	N		N	N			N			Y
4	2	F	F	59	N		N	N	N		140	Y	Y	Y	N	N	N	N	N	LACS	1992-12	14	52	4	Y	N	N	N	N		N	6	N	Y	N	N	N	N	N	N		N	N			N			Y
1	13	D	F	66	N		Y	Y	N		180	N	Y	Y	Y	Y	Y	N	N	TACS	1992-12	13	16	5	N	N	N	N	N		N	11	N	N	N	N	N	N	N	N		N	N			N			Y
10	10	D	M	76	N		Y	Y	N		170	Y	Y	Y	Y	Y	N	N	N	TACS	1992-12	14	40	5	Y	H	Y	N	N		Y	13	N	N	N	N	Y	N	N	N		N	N			N			N
10	12	D	F	79	Y		Y	Y	N		155	Y	Y	Y	Y	Y	N	N	N	TACS	1992-12	14	42	5	N	N	N	N	N		N	13	N	N	N	N	Y	N	N	N		N	N			N			N
1	30	F	F	69	Y		Y	N	N		150	Y	Y	Y	Y	Y	Y	Y	Y	POCS	1992-12	19	26	5	Y	L	Y	Y	Y		N	14	N	N	N	N	N	N	N	N		N	N			N			N
6	18	F	M	47	Y		Y	Y	N		130	Y	Y	Y	N	N	N	N	N	LACS	1992-12	20	44	5	N	H	N	Y	N		Y	5	N	N	N	N	N	N	N	N		N	N			N			Y
29	5	F	F	59	Y		Y	N	N		150	Y	Y	Y	Y	N	C	N	N	PACS	1992-12	12	47	7	Y	N	Y	Y	N		N	14	N	N	N	N	N	N	N	N		N	N			N			Y
29	17	D	M	70	N		N	N	N		170	Y	Y	Y	N	N	N	N	N	PACS	1992-12	9	58	2	N	H	N	N	N		Y	14	N	Y	N	N	N	N	N	N		N	N			N			Y
7	3	F	F	72	N		Y	N	N		160	Y	Y	Y	N	N	N	N	N	LACS	1992-12	12	44	3	Y	N	N	Y	N		N	13	Y	N	N	N	Y	N	N	Y		N	N			Y	29	ASMA BRONCHIALE	N
5	30	F	F	49	N		Y	N	N		140	Y	Y	Y	Y	Y	Y	N	N	TACS	1992-12	14	26	3	N	N	N	Y	N		N	14	N	N	N	N	N	N	N	N		N	N			N			Y
1	48	D	F	71	N		Y	N	N		240	Y	Y	Y	N	Y	C	C	C	TACS	1992-12	16	1	3	Y	H	Y	Y	N		Y	14	N	N	N	N	N	N	N	N		N	N			N			Y
1	44	F	F	73	N		N	N	N		150	Y	Y	N	Y	N	N	N	N	PACS	1992-12	12	31	4	N	N	N	N	N		N	13	N	N	N	N	N	N	N	N		N	N			N			Y
26	41	F	M	75	N		Y	N	N		164	Y	Y	Y	N	N	N	Y	N	POCS	1992-12	15	19	4	Y	L	Y	Y	N		N	2	N	N	N	N	N	N	N	N		N	N			N			Y
12	18	F	M	59	N		Y	Y	N		145	Y	Y	Y	N	N	N	N	N	LACS	1992-12	10	15	5	N	L	N	Y	Y		N	14	N	N	Y	N	N	N	Y	N		N	N			N			N
12	24	F	F	70	N		Y	N	N		140	Y	Y	N	N	N	N	N	N	LACS	1993-01	8	28	7	N	N	N	Y	N		N	14	N	N	N	N	N	N	Y	N		N	N			N			N
1	29	F	F	84	N		Y	Y	N		130	Y	Y	Y	Y	N	N	N	N	PACS	1993-01	8	48	7	Y	N	Y	Y	N		N	14	N	N	N	N	N	N	N	N		N	N			N			Y
2	19	F	M	71	N		Y	Y	N		170	Y	N	N	Y	N	N	N	N	PACS	1993-01	12	6	7	N	L	N	Y	Y		N	14	N	N	N	N	Y	N	Y	N		N	N			N			Y
11	8	F	F	88	Y		N	N	N		125	Y	Y	Y	Y	N	N	N	N	PACS	1993-01	15	52	7	Y	N	Y	Y	N		N	14	N	N	N	N	N	N	N	N		N	N			N			Y
29	19	F	F	69	N		N	N	N		175	Y	Y	N	N	N	N	N	N	LACS	1993-01	8	0	2	Y	H	Y	N	N		Y	14	N	N	N	N	N	N	N	N		N	N			N			Y
18	4	F	F	81	N		N	N	N		190	Y	Y	Y	Y	N	N	N	N	PACS	1993-01	11	11	2	N	H	N	N	N		N	14	N	N	N	N	Y	N	N	N		N	N			N			N
25	12	F	F	69	N		Y	Y	N		150	N	N	N	N	N	N	Y	N	POCS	1993-01	15	51	3	Y	N	Y	Y	N		N	14	N	N	N	N	N	N	N	N		N	N			N			Y
24	31	F	M	56	N		Y	N	N		140	Y	Y	Y	N	N	N	N	N	LACS	1993-01	14	20	3	N	L	N	N	Y		N	14	N	N	N	Y	N	N	N	N		N	N			N			Y
4	35	F	F	73	N		Y	N	N		220	Y	Y	N	Y	N	N	N	N	PACS	1993-01	14	34	3	Y	H	N	N	N		N	14	N	N	N	N	N	N	N	N		N	N			Y		?GI BLEED	Y
12	34	D	F	79	N		Y	Y	N		150	Y	Y	Y	Y	C	C	N	N	TACS	1993-01	18	40	3	Y	N	Y	N	N		N	12	N	N	N	N	N	N	Y	N		N	N			N			Y
1	10	D	M	82	Y		Y	N	N		90	Y	Y	Y	Y	Y	Y	N	N	TACS	1993-01	18	47	3	N	H	N	N	N		N	5	N	N	N	N	N	N	N	N		N	N			N			N
1	39	F	M	58	N		Y	Y	N		150	Y	Y	Y	Y	N	N	N	N	PACS	1993-01	22	22	3	N	N	N	N	N		N	4	N	N	N	N	N	N	N	N		N	N			N			Y
41	24	F	F	80	N		Y	Y	N		140	Y	Y	Y	Y	N	N	N	N	PACS	1993-01	11	47	4	N	N	N	Y	N		N	14	N	N	N	N	Y	N	N	N		N	N			N			Y
8	5	F	M	72	N		Y	N	N		160	Y	Y	Y	N	N	Y	N	Y	PACS	1993-01	18	28	4	Y	L	Y	N	Y		N	7	N	N	N	N	N	N	N	N		N	N			N			Y
1	22	F	F	50	N		N	N	N		170	Y	Y	Y	N	N	N	N	N	LACS	1993-01	8	23	5	Y	N	N	N	N		N	14	N	N	N	N	N	N	N	N		N	N			N			N
2	28	F	F	72	Y		Y	Y	N		170	N	Y	Y	Y	N	Y	N	N	PACS	1993-01	10	40	5	N	N	N	Y	N		N	12	N	N	N	N	Y	N	N	N		N	N			N			Y
2	18	F	F	85	N		Y	N	N		150	N	Y	Y	N	C	Y	N	N	TACS	1993-01	10	42	5	Y	L	Y	Y	Y		N	12	N	N	N	N	Y	N	N	N		N	N			N			Y
10	12	D	M	63	N		Y	Y	N		150	Y	Y	Y	N	N	N	Y	N	POCS	1993-01	12	58	5	Y	N	Y	Y	N		N	13	N	N	N	N	Y	N	N	N		N	N			N			N
1	20	D	F	60	N		Y	Y	N		135	Y	Y	Y	Y	Y	Y	N	N	TACS	1993-01	17	44	5	Y	L	Y	Y	Y		N	14	N	N	N	N	N	N	N	N		N	N			N			Y
30	31	F	M	64	N		Y	N	N		180	Y	Y	Y	N	N	N	N	N	LACS	1993-01	10	49	6	N	N	N	N	N		N	14	N	N	N	N	N	N	N	Y		N	N			N			Y
10	7	F	M	57	Y		N	N	N		170	Y	Y	Y	Y	Y	Y	N	N	TACS	1993-01	11	56	6	N	L	N	Y	Y		N	13	N	N	N	N	Y	N	N	N		N	N			N			N
29	5	F	M	88	N		N	N	N		140	Y	Y	Y	N	N	N	N	N	LACS	1993-01	15	3	6	N	H	N	N	N		Y	13	N	N	N	N	N	N	N	N		N	N			N			N
38	28	F	M	62	Y		N	N	N		150	Y	N	N	N	N	N	N	N	PACS	1993-01	15	39	7	Y	N	Y	N	N		N	7	N	N	N	N	N	N	Y	N		N	N			N			N
1	9	D	F	86	Y		N	N	N		150	C	Y	Y	Y	C	C	C	N	TACS	1993-01	19	41	7	N	N	N	N	N		N	6	N	N	N	N	N	N	N	N		N	N			N			N
3	34	D	F	78	N		Y	N	Y		140	Y	Y	Y	N	N	N	N	N	PACS	1993-01	9	7	1	N	N	N	N	N		N	13	Y	N	N	N	Y	N	N	N		N	N			N			Y
41	24	F	M	87	Y		Y	N	N		150	Y	Y	Y	N	N	N	N	N	LACS	1993-01	12	47	2	Y	H	Y	Y	N		Y	11	N	N	N	N	Y	N	Y	N		N	N			N			N
25	24	F	M	78	N		Y	Y	N		200	N	Y	Y	N	N	N	N	N	LACS	1993-01	14	53	3	N	H	N	N	N		N	14	N	N	N	N	N	N	N	N		N	N			N			N
27	10	F	F	76	Y		Y	Y	N		142	Y	Y	Y	Y	N	N	N	N	PACS	1993-01	16	28	3	Y	N	Y	Y	N		N	14	N	N	N	N	N	N	N	N		N	N			N			Y
3	2	D	F	81	N		Y	N	N		200	Y	Y	Y	Y	Y	C	N	N	TACS	1993-01	18	47	3	Y	N	N	N	N		N	13	N	N	N	N	N	N	N	N		N	N			N			Y
1	22	F	M	50	Y		N	N	N		220	Y	Y	Y	N	N	N	N	N	LACS	1993-01	0	17	5	N	L	N	Y	Y		N	7	N	N	N	N	N	N	N	N		N	N			N			Y
37	28	F	F	80	N		N	N	N		180	N	Y	Y	N	N	N	N	N	LACS	1993-01	9	46	5	Y	L	Y	Y	Y		N	14	N	N	N	N	N	N	N	N		N	N			N			Y
35	11	F	F	82	Y		N	N	N		140	Y	Y	N	Y	N	N	N	N	PACS	1993-01	11	4	5	N	N	N	Y	N		N	14	Y	N	Y	N	N	N	Y	N		N	N			N			Y
2	24	F	M	76	N		Y	N	N		160	Y	Y	Y	Y	N	N	N	N	PACS	1993-01	12	50	5	Y	N	Y	Y	N		N	12	N	N	N	N	Y	N	N	N		N	N			N			Y
4	10	F	F	71	Y		N	N	N		190	Y	Y	Y	N	Y	Y	N	N	TACS	1993-01	14	51	6	N	H	N	Y	N		N	14	N	N	Y	N	N	N	N	N		N	N			Y		SEVERE BRUISING	Y
3	37	F	F	87	N		Y	N	N		160	Y	Y	N	N	N	N	N	N	LACS	1993-01	10	1	2	N	N	N	N	N		N	0	N	N	N	N	N						N			N			N
11	16	F	M	69	N		N	N	N		150	N	N	Y	N	N	N	N	N	PACS	1993-01	12	54	2	Y	H	N	N	N		Y	14	N	N	N	N	N	N	N	N		N	Y	24	SLOWLY DROPPING HB THRU ADMIN	N			Y
6	39	D	F	66	Y		Y	Y	N		170	Y	Y	Y	N	N	N	N	N	PACS	1993-01	15	6	2	Y	L	Y	Y	Y		N	14	N	N	N	N	N	N	N	N		N	N			N			Y
6	36	F	M	61	Y		Y	Y	N		160	Y	Y	Y	Y	N	N	N	N	PACS	1993-01	15	8	2	N	N	N	N	N		N	14	N	N	N	N	N	N	N	N		N	N			N			Y
8	10	F	F	71	Y		Y	N	N		120	N	N	N	N	N	N	Y	Y	POCS	1993-01	15	52	2	Y	H	Y	N	N		Y	3	N	N	N	N	N	N	N	N		N	N			N			Y
13	48	F	M	80	N		Y	Y	N		140	Y	N	N	N	N	N	Y	Y	POCS	1993-01	8	56	3	N	L	N	N	Y		N	14	N	N	Y	N	N	N	N	N		N	N			N			Y
5	34	D	M	49	N		Y	Y	N		120	Y	Y	Y	Y	Y	N	N	N	TACS	1993-01	13	31	3	Y	N	N	N	N		N	1	N	N	N	N	N	N	N	N		N	N			N			Y
6	30	F	M	80	N		N	N	N		170	Y	Y	Y	Y	C	C	Y	N	POCS	1993-01	14	46	3	Y	N	N	N	N		N	14	N	N	N	N	N	N	N	N		N	N			N			Y
4	16	F	M	78	N		N	N	N		175	Y	Y	N	N	N	N	N	N	LACS	1993-01	16	35	3	N	N	N	Y	N		N	8	N	N	N	N	N	N	N	N		N	N			N			Y
3	19	D	M	41	N		Y	N	N		140	Y	Y	Y	N	C	Y	N	N	TACS	1993-01	13	58	5	N	H	N	N	N		N	14	N	N	N	N	N	N	N	N		N	N			Y	28	HAEMORRHAGIC INFARCTION	Y
6	10	D	M	72	N		N	N	N		170	Y	Y	Y	Y	C	C	N	N	TACS	1993-01	11	24	6	Y	L	N	N	N		N	7	N	N	N	N	N	N	N	N		N	N			N			N
2	25	F	M	72	N		Y	Y	N		170	N	Y	Y	N	N	N	N	N	LACS	1993-01	12	13	6	Y	L	Y	Y	Y		N	14	N	N	N	N	Y	N	N	N		N	N			N			Y
4	20	F	F	69	N		N	N	N		130	N	Y	Y	N	Y	N	N	N	PACS	1993-01	13	43	7	Y	N	Y	Y	N		N	6	N	N	N	N	N	N	N	N		N	N			N			Y
18	21	F	M	91	N		N	N	N		170	Y	Y	Y	Y	C	Y	N	N	TACS	1993-01	8	25	2	Y	N	Y	Y	N		N	1	N	N	N	N	Y	N	N	N		N	N			N			N
17	24	F	F	85	N		N	N	N		150	Y	Y	Y	N	N	N	N	N	LACS	1993-01	14	20	2	N	H	N	Y	N		Y	8	N	N	N	N	N	N	N	N		N	N			N			Y
11	7	F	M	84	N		N	N	N		135	N	N	N	N	N	N	Y	N	POCS	1993-01	17	30	2	N	N	N	N	N		N	14	N	N	N	N	N	N	N	N		N	N			N			Y
18	10	D	M	79	N		Y	Y	N		170	Y	Y	Y	Y	C	Y	N	N	TACS	1993-01	17	42	2	N	N	N	Y	N		N	14	N	N	N	N	Y	N	N	N		N	N			N			Y
10	8	F	F	73	N		Y	N	N		180	Y	Y	Y	N	Y	Y	N	N	TACS	1993-01	10	53	3	Y	L	Y	Y	Y		N	13	N	N	N	N	N	N	N	N		N	N			N			Y
31	5	F	F	74	Y		N	N	N		170	N	N	N	Y	N	C	N	N	PACS	1993-01	13	3	3	Y	H	Y	Y	N		Y	8	N	N	N	N	N	N	N	N		N	N			N			N
25	48	F	F	82	Y		Y	N	N		160	Y	N	N	N	N	N	Y	N	POCS	1993-01	14	9	4	N	N	N	N	N		N	14	N	N	N	N	N	N	N	N		N	N			N			N
18	36	F	M	80	N		N	N	N		180	Y	Y	Y	Y	N	N	N	N	PACS	1993-01	7	25	4	Y	L	N	N	N		N	12	N	N	N	N	Y	N	N	N		N	N			N			N
6	9	F	F	77	N		N	N	N		130	N	Y	N	Y	N	N	N	Y	PACS	1993-01	15	55	4	N	N	N	N	N		N	14	N	N	N	N	N	N	N	N		N	N			N			N
12	34	F	F	82	Y		Y	Y	N		210	N	Y	Y	N	N	N	Y	N	POCS	1993-01	16	5	4	Y	H	N	N	N		N	14											N			Y	35	SPONTANEOUS SUBCUTANEOUS HAEM	Y
38	20	F	F	70	N		N	N	N		120	N	Y	N	N	N	N	N	N	PACS	1993-01	9	46	6	N	N	N	N	N		N	10	N	N	N	N	N	N	Y	N		N	N			N			N
36	5	D	F	87	N		N	N	N		190	Y	Y	Y	Y	C	C	N	N	TACS	1993-01	12	22	6	N	L	N	N	Y		N	14	N	N	N	N	Y	N	N	N		N	N			N			Y
31	8	F	M	73	N		N	N	N		170	N	Y	Y	Y	N	N	N	N	PACS	1993-01	17	11	6	N	L	N	Y	Y		N	10	N	N	N	N	N	N	N	N		N	N			N			Y
4	24	F	M	78	N		N	N	N		150	Y	N	N	Y	C	N	N	N	PACS	1993-01	14	41	7	Y	N	Y	Y	N		N	14	N	N	N	N	N	N	N	N		N	N			N			Y
10	12	F	M	40	N		Y	N	N		150	Y	Y	Y	Y	N	N	N	N	PACS	1993-01	13	57	1	N	H	N	Y	N		Y	13	N	N	N	N	Y	N	N	N		N	N			N			Y
1	6	F	F	74	Y		N	N	N		150	Y	Y	Y	Y	N	N	N	N	PACS	1993-01	16	12	1	Y	N	N	N	N		N	14	N	N	N	N	N	N	N	N		N	N			N			N
11	9	D	F	81	N		N	N	N		150	Y	Y	Y	Y	C	Y	N	N	TACS	1993-01	17	39	1	N	N	N	N	N		N	14	N	N	N	N	N	N	N	N		N	N			N			N
37	5	F	M	58	Y		Y	Y	N		200	Y	Y	Y	N	N	N	N	N	LACS	1993-02	12	18	2	N	L	N	Y	Y		N	14	N	N	N	N	Y	N	Y	N		N	N			N			Y
20	41	F	F	79	N		Y	Y	N		160	Y	Y	N	N	N	N	N	N	LACS	1993-02	15	56	2	Y	H	Y	Y	N		Y	14	N	N	N	N	N	N	N	N		N	N			N			Y
10	30	F	M	81	N		Y	Y	N		160	Y	Y	Y	Y	N	N	N	N	PACS	1993-02	16	11	2	N	N	N	N	N		N	14	N	N	N	N	N	N	Y	N		N	N			N			Y
20	22	F	M	51	N		Y	Y	N		199	Y	Y	Y	N	N	Y	N	N	PACS	1993-02	17	12	2	Y	N	Y	Y	N		N	8	N	N	N	N	N	N	N	N		N	N			N			Y
25	47	F	M	35	N		Y	Y	N		130	Y	Y	Y	Y	C	C	N	N	TACS	1993-02	11	4	3	Y	H	Y	N	N		Y	1	N	N	N	N	Y	N	N	N		N	N			N			Y
27	30	F	M	39	Y		Y	N	N		210	Y	Y	Y	N	N	N	N	N	LACS	1993-02	10	43	3	N	L	N	N	Y		N	13	N	N	N	N	N	N	N	N		N	N			N			Y
2	15	F	M	69	N		Y	N	N		130	Y	Y	Y	N	Y	Y	N	N	TACS	1993-02	11	20	3	N	N	N	N	N		N	6	N	N	N	N	Y	N	N	N		N	N			N			Y
10	20	F	M	55	Y		Y	N	N		180	N	Y	Y	N	N	N	N	N	LACS	1993-02	12	59	3	Y	N	Y	Y	N		N	13	N	N	N	N	N	N	Y	N		N	N			N			Y
12	5	D	F	74	N		Y	Y	N		170	Y	Y	Y	Y	N	N	N	N	PACS	1993-02	13	14	3	Y	H	Y	Y	N		Y	14	N	N	N	N	N	N	Y	N		N	N			N			Y
2	23	F	M	89	N		N	N	N		150	N	Y	Y	Y	N	Y	N	N	PACS	1993-02	15	25	3	N	H	N	N	N		Y	8	N	N	N	N	N	N	N	N		N	N			N			Y
5	40	D	M	49	N		Y	N	N		120	Y	Y	Y	N	Y	C	N	N	TACS	1993-02	10	17	4	Y	N	Y	Y	N		N	14	N	N	N	N	Y	N	N	N		N	N			N			Y
35	22	F	M	86	N		N	N	Y		150	Y	Y	Y	Y	N	N	N	N	PACS	1993-02	11	10	5	Y	N	Y	N	N		N	14	N	N	N	N	N	N	N	N		N	N			N			Y
31	20	F	F	99	N		Y	N	N		170	Y	Y	Y	Y	N	C	N	N	PACS	1993-02	15	43	5	N	N	N	Y	N		N	1	N	N	N	N	N	N	N	N		N	N			N			N
12	24	F	M	66	N		Y	Y	N		180	N	N	N	N	N	N	Y	N	POCS	1993-02	18	53	5	N	L	N	Y	Y		N	14	N	N	N	N	N	N	Y	N		N	N			N			N
3	44	F	M	79	N		Y	Y	N		160	Y	N	N	N	N	N	Y	N	POCS	1993-02	13	16	6	Y	N	Y	Y	N		N	13	N	N	N	N	N	N	N	N		N	N			N			Y
18	13	U	F	87	N		Y	Y	N		140	Y	Y	Y	Y	C	Y	N	N	TACS	1993-02	13	22	6	N	L	N	Y	Y		N	14	N	N	N	N	Y	N	N	N		N	N			N			Y
6	30	D	M	60	N		N	N	N		120	Y	Y	Y	Y	C	C	C	Y	TACS	1993-02	15	0	6	Y	N	N	N	N		N	14	N	N	N	N	N	N	N	N		N	N			N			N
20	34	D	F	56	Y		Y	Y	N		176	Y	Y	Y	Y	Y	N	N	N	TACS	1993-02	19	59	6	N	H	N	Y	N		Y	14	N	N	N	N	N	N	N	N		N	N			N			Y
48	16	F	M	81	N		Y	Y	N		190	Y	N	N	N	Y	N	N	N	PACS	1993-02	11	26	7	N	L	N	N	Y		N	14	N	N	N	N	Y	N	N	N		N	N			N			Y
48	6	F	F	87	Y		Y	Y	N		160	Y	N	N	N	C	C	N	N	PACS	1993-02	11	32	7	Y	N	Y	Y	N		N	14	N	N	N	N	Y	N	Y	N		N	N			N			Y
17	12	F	M	71	N		Y	N	N		150	Y	N	N	Y	N	N	N	N	PACS	1993-02	12	20	7	Y	H	Y	Y	N		Y	13	N	N	N	N	N	N	N	N		N	N			N			N
24	28	F	F	68	Y		Y	Y	N		180	N	Y	Y	N	Y	N	N	N	PACS	1993-02	11	29	3	N	H	N	Y	N		Y	8	N	N	N	N	N	N	N	N		N	N			N			Y
4	10	F	M	53	Y		N	N	N		180	Y	Y	N	N	N	N	N	N	LACS	1993-02	14	19	3	Y	L	Y	Y	Y		N	1	N	N	N	N	N	N	N	N		N	N			N			Y
20	15	D	F	72	N		Y	N	N		170	Y	Y	Y	Y	Y	N	N	N	TACS	1993-02	19	46	3	Y	L	N	N	N		N	14	N	N	N	N	N	N	N	N		N	N			N			N
25	29	F	F	48	Y		Y	Y	N		120	N	Y	N	N	N	N	N	N	PACS	1993-02	14	34	4	N	N	N	Y	N		N	8	N	N	N	N	N	N	N	N		N	N			N			Y
30	30	F	M	63	Y		Y	Y	N		160	Y	Y	Y	N	N	N	N	N	LACS	1993-02	11	41	4	N	N	N	N	N		N	14	N	N	N	N	N	N	N	Y		N	N			N			Y
2	6	D	M	64	N		Y	Y	N		190	Y	Y	Y	N	Y	Y	N	N	TACS	1993-02	16	47	4	Y	N	Y	N	N		N	6	N	N	N	N	Y	N	N	N		N	N			N			Y
48	45	D	M	84	N		Y	Y	N		150	Y	N	N	N	N	N	N	N	PACS	1993-02	18	13	4	N	N	N	N	N		N	1	N	N	N	N	Y	N	Y	N		N	N			N			Y
38	12	D	F	78	Y		N	N	N		200	N	Y	Y	Y	N	Y	N	N	PACS	1993-02	19	59	4	Y	H	Y	N	N		Y	3	N	N	N	N	N	N	Y	N		N	N			N			N
2	21	F	M	58	N		N	N	N		130	N	Y	Y	N	N	N	N	N	LACS	1993-02	16	13	5	Y	L	Y	Y	Y		N	5	N	N	N	N	N	N	N	N		N	N			N			Y
12	15	F	F	60	N		Y	Y	N		150	Y	Y	Y	Y	Y	C	N	N	TACS	1993-02	17	10	6	Y	N	Y	Y	N		N	14	N	N	N	N	N	N	Y	N		N	N			N			Y
24	12	F	F	64	N		Y	N	N		170	Y	N	N	Y	N	N	N	N	PACS	1993-02	10	12	2	N	H	N	N	N		N	14	N	N	N	N	N	N	N	N		N	N			N			N
30	40	F	M	52	N		Y	Y	N		160	Y	Y	N	Y	Y	N	N	N	TACS	1993-02	12	9	2	Y	N	Y	Y	N		N	11	N	N	N	N	N	N	Y	Y		N	N			N			Y
37	9	F	M	75	Y		N	N	N		150	Y	Y	N	N	N	N	N	N	LACS	1993-02	17	27	2	N	N	N	N	N		N	4	N	N	N	N	Y	N	Y	N		N	N			N			N
26	12	F	F	88	N		Y	N	N		180	Y	Y	Y	N	N	Y	N	N	PACS	1993-02	20	31	2	Y	N	Y	N	N		N	10	N	N	N	N	N	N	Y	N		N	N			N			Y
1	33	F	F	72	Y		N	N	N		140	Y	Y	Y	Y	C	Y	Y	N	POCS	1993-02	17	31	3	N	H	N	Y	N		Y	14	N	N	N	N	N	N	N	N		N	N			N			Y
25	4	F	M	65	Y		Y	Y	N		160	Y	Y	Y	Y	Y	N	N	N	TACS	1993-02	11	51	4	Y	H	Y	Y	N		Y	14	N	N	Y	N	N	N	N	N		N	N			Y	16	S/C BRUISING	Y
3	19	F	M	61	N		Y	Y	N		150	Y	Y	Y	N	N	N	N	N	LACS	1993-02	9	49	4	N	N	N	Y	N		N	14	Y	N	N	N	N	N	N	N		N	N			N			Y
30	4	F	F	68	N		Y	Y	N		200	N	N	N	N	N	N	Y	N	POCS	1993-02	10	16	4	N	L	N	N	Y		N	14	N	N	N	N	N	N	Y	Y		N	N			N			Y
13	48	F	M	61	Y		Y	Y	N		150	Y	Y	N	N	N	N	Y	N	POCS	1993-02	9	38	5	Y	L	Y	Y	N		N	6	N	N	N	N	N	N	N	N		N	N			N			Y
38	1	F	F	82	N		Y	Y	Y		140	N	N	N	N	N	N	Y	N	POCS	1993-02	19	48	5	Y	N	Y	N	N		N	14	N	Y	N	Y	N	N	Y	N		N	N			N			N
4	4	D	F	71	N		N	N	N		170	Y	Y	Y	Y	Y	C	C	N	TACS	1993-02	11	59	6	N	N	N	N	N		N	2	N	N	N	N	N	N	N	N		N	N			N			N
2	30	F	M	74	N		Y	Y	N		145	N	N	N	Y	N	N	N	N	PACS	1993-02	11	38	7	N	H	N	N	N		Y	14	N	N	N	N	N	N	N	N		N	N			N			Y
2	40	F	F	65	N		Y	Y	N		160	Y	Y	Y	N	N	N	N	N	LACS	1993-02	12	4	7	N	N	N	N	N		N	12	N	N	N	N	N	N	N	N		N	N			N			Y
11	9	D	F	80	N		N	N	N		160	C	Y	Y	N	C	Y	N	N	TACS	1993-02	15	35	7	Y	L	N	Y	N		N	14	N	N	N	N	N	N	N	N		N	N			N			Y
10	12	D	F	72	N		Y	N	N		140	Y	Y	Y	N	Y	Y	N	N	TACS	1993-02	10	54	2	N	N	N	Y	N		N	14	N	N	N	N	N	N	N	N		N	N			N			Y
20	38	F	F	85	Y		Y	Y	N		138	Y	Y	Y	N	N	Y	N	N	PACS	1993-02	11	58	2	Y	L	Y	Y	Y		N	14	N	N	N	N	N	N	N	N		N	N			N			Y
41	15	F	M	69	N		Y	Y	N		200	Y	Y	Y	N	N	N	N	N	LACS	1993-02	13	5	2	Y	N	Y	Y	N		N	8	N	N	N	N	Y	N	Y	N		N	N			N			Y
35	7	F	M	78	N		Y	Y	N		170	N	N	N	N	N	Y	Y	N	POCS	1993-02	15	15	2	Y	H	Y	Y	N		Y	14	N	N	N	N	N	N	Y	N		N	N			N			Y
11	38	F	F	45	N		N	N	N		130	N	Y	N	N	N	N	N	Y	PACS	1993-02	16	11	2	N	L	N	Y	Y		N	1	N	N	N	N	N	N	N	N		N	N			N			N
24	24	F	M	73	N		Y	Y	N		190	N	N	N	N	N	N	Y	Y	POCS	1993-02	20	55	2	N	N	N	N	N		N	14	N	N	N	N	N	N	N	N		N	N			N			Y
24	36	F	F	38	Y		Y	Y	N		140	N	Y	N	N	N	N	N	N	PACS	1993-02	20	59	2	Y	N	Y	Y	N		N	4	N	N	N	N	N	N	N	N		N	N			N			Y
25	12	F	M	71	Y		Y	N	N		140	N	Y	Y	N	N	N	Y	N	POCS	1993-02	15	43	3	N	L	N	Y	Y		N	14	N	N	N	N	N	N	N	N		N	N			N			N
1	44	F	M	74	N		Y	Y	N		140	N	Y	Y	N	N	N	N	N	LACS	1993-02	16	56	3	Y	N	Y	Y	N		N	4	N	N	N	N	N	N	N	N		N	N			N			Y
4	12	F	F	76	Y		N	N	N		160	N	N	N	N	N	N	Y	N	POCS	1993-02	18	31	3	N	H	N	Y	N		Y	3	N	N	N	N	N	N	N	N		N	N			N			Y
30	26	F	M	66	Y		Y	Y	N		160	Y	Y	Y	Y	C	C	N	N	TACS	1993-02	16	3	4	N	N	N	N	N		N	14	N	N	N	N	N	N	N	Y		N	N			N			Y
48	20	D	M	79	N		Y	Y	N		180	Y	N	N	Y	C	C	N	N	PACS	1993-02	16	17	4	N	N	N	N	N		N	1	N	N	N	N	Y	N	Y	N		N	N			N			Y
18	15	F	M	71	N		Y	Y	N		200	Y	Y	N	Y	C	N	Y	N	POCS	1993-02	18	28	4	Y	H	Y	Y	N		Y	14	N	N	N	N	Y	N	N	N		N	N			N			Y
5	11	F	F	72	N		Y	Y	N		175	N	N	N	Y	C	N	N	N	PACS	1993-02	18	33	4	Y	N	Y	Y	N		N	6	N	N	N	N	N	N	N	N		N	N			N			Y
1	26	F	F	81	N		N	N	N		145	Y	Y	Y	N	N	N	N	N	LACS	1993-02	19	40	4	N	L	N	Y	Y		N	14	N	N	N	N	N	N	N	N		N	N			N			Y
10	7	D	F	77	N		Y	Y	N		180	Y	Y	Y	Y	Y	Y	N	N	TACS	1993-02	14	41	5	Y	L	Y	N	Y		N	9	N	N	N	N	Y	N	N	N		N	N			N			Y
11	12	F	M	84	N		Y	Y	N		170	Y	Y	Y	Y	N	N	N	N	PACS	1993-02	18	29	5	N	N	N	Y	N		N	7	N	N	N	N	N	N	N	N		N	N			N			Y
30	40	F	M	56	N		Y	N	N		120	Y	N	N	Y	N	N	N	N	PACS	1993-02	12	39	6	Y	H	Y	Y	N		Y	11	N	N	N	N	N	N	N	N		N	N			N			Y
15	18	F	M	67	N		N	N	N		160	Y	Y	Y	Y	N	N	N	N	PACS	1993-02	17	40	6	Y	L	N	N	N		N	10	N	N	N	N	N	Y	N	N		N	N			N			N
1	12	F	M	82	N		N	N	N		182	Y	Y	Y	N	Y	C	C	N	TACS	1993-02	21	59	7	N	N	N	Y	N		N	14	N	N	N	N	N	N	N	N		N	N			N			Y
31	46	D	F	81	N		Y	N	N		140	N	Y	Y	C	Y	N	N	N	TACS	1993-03	8	47	2	Y	N	Y	N	N		N	4	N	N	N	N	Y	N	N	N		N	N			N			N
47	20	F	F	64	N	Y	Y	N	N	N	150	Y	Y	Y	N	C	Y	N	N	TACS	1993-07	8	37	7	Y	N	Y	Y	N	N		14	N	N	N	Y	N	N	N	N	N	Y	N			N			Y
33	28	F	F	73	Y	N	Y	N	N	N	120	Y	Y	Y	N	N	N	N	N	LACS	1993-03	12	35	2	N	N	N	N	N	N		8	N	N	N	N	N	N	N	N	N	N	N			N			Y
2	12	F	M	74	N	N	Y	Y	N	N	160	Y	Y	N	Y	N	N	N	N	PACS	1993-03	17	43	2	N	N	Y	Y	N	N		14	N	N	Y	N	N	N	N	N	N	N	N			N			Y
48	17	F	M	82	N	N	Y	N	N	N	170	N	N	N	Y	N	N	N	N	PACS	1993-03	10	45	3	Y	M	Y	Y	N	Y		11	N	N	N	N	Y	N	N	N	N	N	N			N			Y
1	19	F	M	54	N	N	Y	N	N	N	160	Y	N	N	N	N	N	Y	N	POCS	1993-03	11	17	3	Y	N	Y	Y	N	N		14	N	N	N	N	N	N	Y	N	N	N	N			N			Y
80	20	D	F	79	N	N	N	N	N	N	175	Y	Y	Y	Y	Y	Y	N	N	TACS	1993-03	12	12	3	N	L	N	N	N	N		14	N	N	N	N	N	N	N	N	N	N	N			N			N
41	45	F	M	80	N	Y	Y	Y	N	N	200	Y	Y	Y	Y	N	N	N	N	PACS	1993-03	12	43	3	N	N	N	Y	N	N		8	N	N	N	N	Y	N	Y	N	N	N	N			N			Y
41	24	F	M	81	N	Y	Y	N	N	N	200	Y	Y	Y	Y	N	N	N	N	PACS	1993-03	12	46	3	Y	L	Y	Y	Y	N		11	N	N	N	N	Y	N	Y	N	N	N	N			N			Y
24	24	F	M	62	Y	N	Y	N	N	N	150	N	Y	Y	Y	C	C	N	N	TACS	1993-03	17	4	3	N	M	N	N	N	Y		14	N	N	N	N	N	N	N	N	N	N	N			N			Y
41	45	F	M	61	N	N	Y	Y	N	N	180	Y	N	N	N	Y	N	N	N	PACS	1993-03	16	37	3	N	N	N	Y	N	N		4	N	N	N	N	Y	N	Y	N	N	N	N			N			Y
70	24	F	M	71	N	Y	Y	Y	N	N	190	Y	Y	N	N	N	N	N	N	LACS	1993-03	17	7	3	Y	M	Y	Y	N	Y		1	N	N	N	N	N	N	N	N	N	N	N			N			Y
4	29	D	F	64	N	N	Y	Y	N	N	130	Y	Y	Y	N	C	C	N	N	PACS	1993-03	17	41	3	Y	N	N	Y	N	N		14	N	N	N	Y	N	N	N	N	N	N	N			N			Y
47	2	F	F	90	N	N	Y	N	N	N	200	N	N	N	Y	Y	N	N	N	PACS	1993-03	17	49	3	N	L	N	N	Y	N		14	N	N	N	N	Y	N	N	N	N	N	N			N			Y
70	6	F	M	70	Y	N	N	N	N	N	135	Y	Y	N	Y	N	N	N	N	PACS	1993-03	15	12	4	N	N	N	N	N	N		5	N	N	N	N	N	N	N	N	N	N	N			N			N
8	30	F	M	57	N	N	Y	N	N	Y	150	N	Y	Y	N	N	N	N	N	LACS	1993-03	17	49	4	N	L	N	Y	Y	N		14	N	N	N	N	N	N	N	N	N	N	N			N			Y
80	9	D	F	81	N	N	N	N	N	Y	138	Y	Y	Y	C	Y	C	N	N	TACS	1993-03	17	58	4	Y	N	Y	N	N	N		14	N	N	N	N	N	Y	N	N	N	N	N			N			Y
60	6	F	F	81	Y	Y	N	N	N	N	180	Y	Y	Y	Y	N	N	N	N	PACS	1993-03	12	6	2	Y	L	Y	Y	Y	N		14	N	N	N	N	Y	N	Y	N	N	N	N			N			Y
55	34	F	F	72	N	N	Y	N	N	N	170	Y	Y	Y	N	N	N	N	N	LACS	1993-03	9	11	5	Y	N	Y	Y	N	N		13	N	N	N	N	N	N	N	N	N	N	N			N			Y
31	15	F	M	62	N	N	N	N	N	N	170	N	Y	Y	N	N	N	N	N	LACS	1993-03	9	59	5	N	N	N	Y	N	N		4	N	N	N	N	N	N	N	N	N	N	N			N			Y
33	16	F	M	80	N	N	Y	N	N	N	175	Y	Y	Y	Y	N	N	N	N	PACS	1993-03	10	48	5	Y	M	Y	Y	N	Y		5	N	N	N	N	N	N	N	N	N	N	N			N			Y
47	8	D	F	83	N	N	Y	Y	N	N	210	Y	Y	Y	C	Y	C	N	N	TACS	1993-03	11	24	5	N	M	N	N	N	Y		14	N	N	N	N	Y	N	N	N	N	N	N			N			Y
33	24	D	F	87	N	N	Y	N	N	N	170	Y	Y	Y	Y	Y	C	N	N	TACS	1993-03	13	50	5	N	N	N	N	N	N		14	N	N	N	N	N	N	N	N	N	N	N			N			Y
12	15	D	F	83	Y	N	Y	N	N	N	160	Y	Y	Y	Y	C	C	N	N	TACS	1993-03	17	41	5	Y	L	Y	Y	Y	N		14	N	N	N	N	N	N	N	N	N	N	N			N			Y
27	24	F	M	73	Y	N	Y	N	N	N	175	Y	Y	Y	Y	C	Y	Y	Y	POCS	1993-03	7	20	6	N	N	N	N	N	N		12	N	N	N	N	N	N	N	N	N	N	N			N			Y
60	14	F	F	73	N	N	N	N	N	N	170	Y	N	N	N	N	N	N	Y	PACS	1993-03	9	58	6	N	M	N	Y	N	Y		14	N	N	N	N	Y	N	Y	N	N	N	N			N			Y
87	5	D	M	92	N	Y	Y	N	N	Y	140	Y	Y	Y	N	Y	Y	N	N	TACS	1993-03	16	36	6	N	L	N	Y	Y	N		14	N	N	N	N	N	N	N	N	N	N	N			N			Y
38	3	F	M	73	N	N	N	N	N	N	210	N	N	N	N	N	N	Y	Y	POCS	1993-03	19	9	7	Y	M	Y	N	N	N		7	N	N	N	N	Y	N	Y	N	N	N	N			Y	5	ALLERGICA ASPIRINA	N
25	21	F	M	52	N	N	Y	Y	N	N	130	Y	Y	Y	N	N	N	Y	N	POCS	1993-03	16	18	5	Y	N	Y	Y	N	N		5	N	N	N	N	N	N	N	N	N	N	N			N			Y
33	24	F	M	71	Y	N	Y	N	N	Y	150	Y	Y	Y	N	N	N	N	N	LACS	1993-03	9	52	2	N	N	N	Y	N	N		14	N	N	N	N	N	N	N	N	N	N	N			N			Y
25	43	F	M	63	N	Y	Y	N	N	N	180	Y	Y	Y	N	N	N	Y	Y	POCS	1993-03	14	3	3	N	N	N	Y	N	N		14	N	N	N	N	N	N	N	N	N	N	N			N			Y
54	44	F	F	82	N	N	Y	Y	Y	N	190	Y	Y	Y	Y	N	N	N	N	PACS	1993-03	8	26	3	N	L	N	Y	Y	N		14	N	N	N	N	N	Y	N	N	N	N	N			N			Y
29	40	F	M	65	Y	N	N	N	N	N	200	Y	Y	Y	N	N	N	N	N	LACS	1993-03	8	59	3	Y	L	Y	N	Y	N		13	N	N	N	N	N	N	N	N	N	N	N			N			Y
35	15	F	F	82	Y	N	Y	N	N	N	180	Y	N	N	Y	N	N	N	N	PACS	1993-03	15	6	3	Y	N	Y	Y	N	N		9	N	N	N	N	N	N	Y	N	N	N	N			N			Y
55	12	F	M	71	Y	N	Y	Y	N	N	150	Y	Y	N	Y	Y	N	N	N	TACS	1993-03	15	28	3	N	N	N	Y	N	N		14	Y	N	Y	N	N	N	Y	N	N	N	N			N			Y
87	8	F	M	83	N	Y	N	N	N	N	150	Y	Y	Y	Y	C	Y	N	N	TACS	1993-03	18	31	3	Y	M	Y	N	N	Y		13	N	N	N	N	N	N	N	N	N	N	N			N			Y
256	8	F	F	87	N	N	N	N	N	N	150	Y	Y	Y	N	N	N	N	Y	PACS	1994-01	15	41	1	N	L	N	N	Y	N		13	N	N	N	N	N	N	N	N	N	N	N			N			Y
6	26	F	F	83	N	N	N	N	N	N	132	N	Y	Y	N	N	N	N	N	LACS	1993-03	11	58	4	N	N	N	N	N	N		14	N	N	N	N	N	N	Y	N	N	N	N			N			Y
24	44	F	F	68	N	N	Y	N	N	Y	150	N	Y	Y	Y	N	N	Y	N	POCS	1993-03	13	50	4	Y	N	Y	N	N	N		14	N	N	N	N	N	N	N	N	N	N	N			N			Y
73	15	D	M	82	N	N	Y	Y	N	N	165	Y	Y	Y	Y	Y	C	N	N	TACS	1993-03	14	42	4	Y	M	Y	Y	N	Y		14	N	N	N	N	N	N	Y	N	N	N	N			N			Y
85	22	F	M	73	N	N	N	N	N	Y	199	N	Y	Y	N	N	Y	N	Y	PACS	1993-03	15	18	4	Y	L	Y	Y	Y	N		14	N	N	N	N	N	N	N	N	N	N	N			N			Y
60	20	F	F	80	N	N	N	N	Y	N	130	N	Y	Y	N	N	N	N	N	LACS	1993-03	12	1	2	Y	N	Y	Y	N	N		14	N	N	N	N	N	N	N	N	N	N	N			N			Y
123	12	D	F	71	N	Y	Y	Y	N	N	100	Y	Y	Y	Y	N	N	N	N	PACS	1993-09	22	51	3	N	N	N	Y	N	N		14	N	N	N	N	Y	N	N	N	N	N	N			N			Y
69	36	U	F	65	N	Y	Y	Y	N	N	180	Y	Y	Y	C	C	C	C	C	PACS	1993-03	14	26	5	N	N	N	N	N	N		5	N	N	N	N	Y	Y	N	N	N	N	N			N			Y
48	38	F	M	76	N	Y	N	N	N	N	150	N	Y	Y	N	N	N	Y	N	POCS	1993-03	10	25	6	N	M	N	N	N	Y		14	N	N	N	N	Y	N	N	N	N	N	N			N			Y
74	5	F	F	84	N	N	N	N	N	N	215	Y	Y	N	Y	C	C	N	N	TACS	1993-03	20	21	4	N	N	N	Y	N	N		9	N	N	N	N	N	N	N	N	N	N	N			N			Y
48	29	F	F	74	N	Y	Y	N	N	N	130	Y	Y	Y	N	Y	Y	N	N	TACS	1993-03	12	53	6	Y	N	Y	Y	N	N		14	N	N	N	N	N	N	Y	N	N	N	N			N			Y
34	10	F	F	73	N	N	Y	Y	N	Y	160	Y	Y	Y	Y	Y	N	N	N	TACS	1993-08	19	41	6	Y	L	Y	Y	Y	N		13	N	N	N	N	N	N	N	N	N	N	N			N			Y
89	44	F	M	90	N	N	Y	N	N	N	130	N	Y	Y	Y	N	N	N	N	PACS	1993-03	15	42	6	N	L	N	N	Y	N		14	N	N	N	N	N	N	N	N	N	N	N			N			Y
95	2	D	F	84	Y	Y	Y	N	N	N	120	Y	Y	Y	N	Y	Y	N	Y	TACS	1993-09	13	22	5	N	M	N	N	N	Y		14	N	N	N	N	N	N	N	N	N	N	Y	36	HB 7.6 - 4.9	N			Y
2	24	F	M	73	N	N	Y	Y	N	Y	160	Y	Y	N	N	N	N	N	N	LACS	1993-03	11	58	7	N	M	N	Y	N	Y		11	N	N	N	N	N	N	N	N	N	N	N			N			Y
32	20	D	M	50	N	N	Y	Y	N	Y	180	Y	Y	Y	N	Y	Y	N	N	TACS	1993-03	11	20	2	Y	N	Y	N	N	N		3	N	N	N	N	N	N	N	N	N	N	N			Y	15	VOMITED COFFEE GROUNDS-NORM EN	Y
85	5	F	F	83	Y	Y	N	N	N	Y	145	Y	Y	Y	Y	N	Y	N	N	PACS	1993-03	15	58	2	N	N	N	N	N	N		5	N	N	N	N	N	Y	N	N	N	N	N			N			Y
74	6	D	M	89	Y	Y	N	N	N	N	145	Y	Y	Y	Y	Y	N	C	N	TACS	1993-07	12	20	7	N	M	N	N	N	Y		12	N	N	N	N	N	N	N	N	N	N	N			N			Y
89	36	D	F	74	N	N	Y	Y	N	Y	150	Y	Y	C	Y	C	C	C	N	TACS	1993-03	17	30	2	Y	N	Y	N	N	N		13	N	N	N	N	N	N	N	N	N	N	N			N			Y
20	27	F	F	61	N	N	Y	Y	N	N	188	Y	N	N	N	Y	Y	N	N	PACS	1993-03	20	0	2	N	N	N	N	N	N		6	N	N	N	N	N	N	N	N	N	N	N			N			Y
73	34	F	F	89	Y	N	Y	Y	N	N	130	Y	Y	N	Y	C	N	N	N	TACS	1993-03	16	42	3	Y	L	Y	N	Y	N		14	N	N	N	N	N	N	N	N	N	N	N			N			Y
36	24	F	F	62	N	N	Y	Y	N	N	160	Y	Y	Y	Y	Y	C	N	N	TACS	1993-03	16	45	3	N	M	N	Y	N	Y		14	N	N	N	N	Y	N	Y	N	N	N	N			N			Y
38	8	F	M	81	Y	N	N	N	N	N	160	N	N	N	Y	N	N	Y	Y	POCS	1993-03	18	58	3	Y	N	Y	N	N	N		10	N	N	N	N	N	N	Y	N	N	N	N			N			Y
7	36	F	F	77	N	N	N	N	N	N	190	Y	Y	Y	Y	N	N	N	N	PACS	1993-03	10	13	4	Y	N	Y	N	N	N		13	N	N	N	N	Y	N	Y	Y	N	N	N			N			Y
55	24	F	M	84	N	N	Y	N	N	N	160	Y	Y	Y	N	N	N	N	N	LACS	1993-03	12	6	4	N	L	N	Y	Y	N		13	N	N	N	N	N	N	Y	N	N	N	N			N			Y
32	31	F	M	79	N	N	N	N	N	N	130	Y	Y	Y	N	Y	Y	N	N	TACS	1993-03	16	9	4	N	N	N	N	N	N		14	N	N	N	N	N	N	N	N	N	N	N			N			Y
30	24	F	F	52	N	N	Y	N	N	N	140	Y	Y	Y	N	N	N	N	N	LACS	1993-03	16	19	4	Y	M	Y	Y	N	Y		14	N	N	N	N	N	N	N	N	N	N	N			N			Y
48	4	F	M	85	N	Y	N	N	N	N	180	Y	Y	Y	Y	C	C	N	N	TACS	1993-03	16	36	4	Y	L	Y	Y	Y	N		14	N	N	N	N	Y	N	N	N	N	N	N			N			Y
30	12	F	M	49	Y	N	Y	N	N	N	120	Y	Y	N	Y	N	N	Y	N	POCS	1993-03	16	37	4	N	N	N	N	N	N		14	N	N	N	N	N	N	N	N	N	N	N			N			Y
121	23	D	F	85	N	N	Y	Y	N	N	130	Y	Y	Y	Y	C	C	Y	C	POCS	1993-03	17	2	5	N	L	N	Y	Y	N		14	N	N	N	N	N	N	N	N	N	N	N			N			Y
11	20	D	M	73	N	N	N	N	N	N	190	Y	Y	Y	N	C	C	Y	N	POCS	1993-03	8	6	5	N	N	N	N	N	N		14	N	Y	N	Y	N	N	N	N	N	N	N			N			Y
48	18	U	M	64	N	Y	Y	N	N	N	150	Y	Y	Y	C	C	C	Y	N	POCS	1993-03	9	7	5	Y	L	Y	N	Y	N		3	N	N	N	N	Y	N	N	N	N	N	N			N			Y
46	26	F	F	74	N	N	Y	Y	N	N	145	N	Y	N	N	Y	N	N	N	PACS	1993-03	14	27	5	Y	N	Y	Y	N	N		13	N	N	N	N	N	N	N	N	N	N	N			N			Y
38	3	F	M	62	N	N	N	N	N	N	180	N	Y	N	N	N	N	N	N	PACS	1993-03	16	18	5	N	M	N	N	N	Y		9	N	N	N	N	N	N	Y	N	N	N	N			N			Y
33	29	F	F	85	N	Y	Y	N	N	N	140	Y	Y	Y	N	N	Y	N	N	PACS	1993-03	17	58	5	Y	L	Y	Y	Y	N		11	N	N	N	N	N	N	N	N	N	N	N			N			Y
74	7	F	M	80	N	N	Y	Y	N	N	140	Y	Y	Y	C	C	C	C	Y	PACS	1993-03	22	56	5	N	N	N	N	N	N		8	N	N	N	N	N	N	N	N	N	N	N			N			Y
105	13	D	F	85	N	N	Y	Y	N	Y	190	Y	Y	Y	N	C	C	N	Y	PACS	1993-12	9	19	5	N	N	N	N	N	N		14	N	N	N	N	N	N	N	N	N	N	N			N			Y
3	8	F	M	64	N	N	Y	N	N	N	170	Y	Y	Y	Y	Y	N	N	N	TACS	1993-03	13	31	6	Y	M	Y	Y	N	Y		14	N	N	N	N	Y	N	N	N	N	N	N			N			Y
10	24	F	F	69	Y	N	Y	N	N	N	170	Y	Y	Y	N	N	N	N	N	LACS	1993-03	12	46	6	N	L	N	Y	Y	N		14	N	N	N	N	N	N	N	N	N	N	N			N			Y
34	30	F	M	76	N	N	Y	N	N	N	160	N	N	N	N	N	N	Y	N	POCS	1993-03	14	9	6	N	M	N	N	N	Y		14	N	N	N	N	N	N	N	N	N	N	N			N			Y
74	16	F	M	85	N	Y	N	N	N	N	190	Y	Y	Y	Y	C	N	N	N	TACS	1993-03	15	28	6	N	N	N	Y	N	N		14	N	N	N	N	N	N	N	N	N	N	N			N			Y
88	25	D	M	68	N	N	Y	Y	N	Y	150	Y	Y	Y	N	Y	Y	N	N	TACS	1993-03	18	39	6	Y	M	Y	Y	N	Y		14	N	N	N	N	N	N	N	N	N	N	N			N			Y
36	24	D	M	54	N	N	Y	Y	N	N	170	Y	Y	Y	C	C	Y	N	N	TACS	1993-03	8	15	7	N	N	N	Y	N	N		14	N	N	Y	N	Y	N	N	N	N	N	N			N			Y
2	42	D	M	79	N	N	Y	Y	N	N	200	Y	Y	Y	C	C	C	N	N	PACS	1993-03	10	37	7	Y	M	Y	N	N	Y		14	N	N	N	N	Y	N	N	N	N	N	N			N			Y
41	40	F	F	75	N	N	Y	N	N	N	170	Y	Y	Y	N	N	N	N	N	LACS	1993-03	11	28	7	N	N	N	Y	N	N		6	N	N	N	N	Y	N	Y	N	N	N	N			N			Y
71	30	D	M	81	N	N	N	N	N	N	120	Y	Y	Y	Y	Y	C	C	N	TACS	1993-03	15	56	7	Y	N	Y	Y	N	N		14	N	N	N	N	N	Y	N	N	N	N	N			N			Y
27	6	U	F	79	Y	N	Y	Y	N	N	215	Y	Y	Y	C	C	C	C	N	PACS	1993-03	8	43	1	N	L	N	N	Y	N		1	N	N	N	N	N	Y	N	N	N	N	N			N			Y
2	5	F	F	80	N	Y	Y	N	N	N	140	N	Y	N	Y	N	Y	N	N	PACS	1993-03	11	42	1	Y	N	Y	Y	N	N		10	N	N	N	N	N	N	N	N	N	N	N			N			Y
35	5	F	M	73	Y	N	N	N	N	N	150	Y	Y	Y	N	N	N	N	N	LACS	1993-03	12	23	1	N	M	N	Y	N	Y		10	N	N	N	N	N	N	Y	N	N	N	N			N			Y
73	16	D	F	75	N	N	N	N	N	N	140	Y	Y	Y	Y	N	N	N	N	PACS	1993-03	13	5	1	N	L	N	N	Y	N		14	N	N	N	N	N	N	N	N	N	N	N			N			Y
85	4	F	F	79	N	N	N	N	N	Y	155	N	Y	Y	Y	N	N	N	C	PACS	1993-03	16	49	1	Y	N	Y	N	N	N		11	N	Y	N	N	N	N	N	N	N	N	N			N			Y
55	36	F	M	66	N	N	Y	Y	N	N	150	Y	Y	Y	N	N	N	N	N	LACS	1993-03	10	18	2	N	N	N	Y	N	N		11	N	N	Y	N	N	Y	Y	N	N	N	N			Y	31	AGGRAVAMENTO DEFICIT MOTORIO	Y
121	32	F	F	74	Y	N	Y	N	N	N	210	N	Y	Y	N	N	N	N	N	LACS	1993-03	14	37	6	Y	N	Y	Y	N	N		14	N	N	N	N	N	N	N	N	N	N	N			N			Y
16	6	F	F	55	Y	N	Y	N	N	N	180	Y	Y	Y	N	N	N	N	N	LACS	1993-03	12	12	2	N	N	N	N	N	N		14	N	N	N	N	N	N	N	N	N	N	N			N			Y
74	30	F	M	83	Y	N	N	N	N	N	220	Y	Y	Y	N	N	N	N	N	LACS	1993-03	13	54	2	N	L	N	N	Y	N		14	N	N	N	N	N	N	N	N	N	N	N			N			Y
2	31	F	F	79	N	N	Y	Y	N	N	140	N	Y	Y	N	N	N	N	Y	PACS	1993-03	17	44	2	Y	N	Y	Y	N	N		0	N	N	N	N	N	N	N	N	N	N	N			N			Y
48	18	F	M	77	N	N	N	N	N	N	190	Y	Y	Y	N	Y	Y	N	N	TACS	1993-03	8	36	3	N	M	N	Y	N	Y		14	N	N	N	N	Y	N	N	N	N	N	N			N			Y
33	26	F	F	79	Y	N	N	N	N	N	130	Y	Y	Y	N	N	N	N	N	LACS	1993-03	10	40	3	Y	N	Y	Y	N	N		14	N	N	N	N	N	N	N	N	N	N	N			N			N
48	26	F	M	76	N	Y	Y	N	N	N	210	Y	Y	Y	Y	Y	C	N	N	TACS	1993-03	12	40	3	N	N	N	N	N	N		1	N	N	N	N	Y	N	N	N	N	N	N			N			Y
33	30	F	F	66	N	N	N	N	N	N	130	N	Y	Y	N	N	N	N	N	LACS	1993-03	14	5	3	Y	L	Y	Y	Y	N		14	N	N	N	N	N	N	N	N	N	N	N			N			Y
25	10	F	M	70	N	N	Y	N	N	N	180	Y	Y	Y	N	N	N	Y	N	POCS	1993-03	21	33	3	N	M	N	N	N	Y		8	N	N	N	N	N	N	Y	N	N	N	N			N			Y
35	13	D	F	73	Y	Y	Y	Y	N	N	160	Y	Y	Y	N	C	C	N	N	PACS	1993-03	14	54	3	Y	N	Y	N	N	N		3	N	N	N	N	Y	N	N	N	N	N	N			N			Y
35	8	D	F	82	Y	N	Y	Y	N	N	125	Y	Y	Y	C	C	Y	N	N	TACS	1993-03	14	58	3	N	N	N	Y	N	N		14	N	N	N	N	Y	N	Y	N	N	N	N			N			Y
27	12	D	M	63	N	Y	Y	N	N	Y	150	Y	Y	Y	Y	C	C	N	N	TACS	1993-03	6	58	4	Y	L	Y	N	Y	N		14	N	N	N	N	N	N	N	N	N	N	N			N			Y
32	39	F	M	67	N	N	Y	Y	N	Y	150	Y	Y	Y	Y	N	N	N	N	PACS	1993-03	11	5	4	N	M	N	N	N	Y		6	N	N	N	N	N	N	N	N	N	N	N			N			Y
54	29	F	M	87	Y	N	Y	Y	N	N	140	Y	Y	Y	N	N	N	N	N	LACS	1993-03	12	27	4	Y	M	Y	Y	N	Y		14	N	N	N	N	N	Y	Y	N	N	N	N			N			Y
46	20	F	F	76	N	N	Y	N	N	N	170	N	Y	N	Y	N	N	N	N	PACS	1993-03	13	24	4	N	N	N	N	N	N		13	N	N	N	N	N	N	Y	N	N	N	N			N			Y
129	4	D	F	89	N	N	N	N	N	N	205	N	Y	Y	N	N	N	N	N	PACS	1993-11	23	12	1	Y	N	N	N	N	N		14	N	N	N	N	N	N	N	N	N	N	N			N			N
31	34	F	F	62	Y	N	Y	Y	N	N	140	N	Y	N	N	N	N	N	N	PACS	1993-03	16	41	4	Y	N	Y	Y	N	N		2	N	N	N	N	N	N	N	N	N	N	N			N			Y
125	38	F	F	78	N	N	Y	Y	N	N	150	Y	Y	Y	N	N	Y	N	N	PACS	1994-01	13	42	5	N	N	N	Y	N	N		11	N	N	N	N	N	N	N	N	N	N	N			N			Y
115	15	F	F	71	N	N	N	N	N	Y	170	Y	Y	Y	Y	Y	C	Y	N	POCS	1993-03	14	8	5	Y	N	Y	N	N	N		14	N	N	N	N	N	N	N	N	N	N	N			N			Y
2	42	F	M	78	N	Y	Y	Y	N	N	140	Y	Y	Y	Y	N	N	N	N	PACS	1993-03	14	32	5	N	L	N	N	Y	N		13	N	N	N	N	Y	N	N	N	N	N	N			N			Y
87	29	D	F	80	N	N	Y	Y	N	Y	190	Y	Y	Y	Y	Y	Y	N	N	TACS	1993-03	14	45	5	N	N	N	N	N	N		3	N	N	N	N	N	N	N	N	N	N	N			N			Y
74	10	F	M	75	N	Y	N	N	N	N	140	N	Y	Y	N	N	N	N	N	LACS	1993-03	18	32	5	N	N	N	Y	N	N		14	N	N	N	N	N	N	N	N	N	N	N			N			Y
121	23	F	M	59	N	N	Y	Y	N	N	140	Y	N	N	N	N	N	N	N	PACS	1993-03	14	55	6	Y	N	Y	Y	N	N		2	N	N	N	N	N	N	N	N	N	N	N			N			Y
55	30	F	F	57	N	N	Y	N	N	N	180	Y	Y	Y	N	Y	N	N	N	PACS	1993-03	8	59	6	N	L	N	Y	Y	N		13	N	N	N	N	N	N	Y	N	N	N	N			N			Y
85	5	F	F	82	N	N	N	N	N	Y	210	Y	Y	Y	N	N	Y	N	N	PACS	1993-03	13	57	6	Y	M	N	N	N	N		14	N	N	N	N	N	N	N	N	N	N	N			N			N
4	28	F	M	68	N	N	N	N	N	N	160	Y	Y	Y	Y	N	N	N	N	PACS	1993-03	14	43	6	N	N	N	Y	N	N		14	N	N	N	N	N	N	N	N	N	N	N			N			Y
34	10	F	F	86	N	N	Y	N	N	N	170	Y	Y	N	Y	N	C	N	N	PACS	1993-03	15	32	6	Y	L	Y	N	Y	N		14	N	N	N	N	N	N	N	N	N	N	N			N			Y
73	7	F	F	95	N	Y	Y	N	N	N	210	Y	Y	Y	N	N	N	N	Y	PACS	1993-03	17	2	6	N	N	N	N	N	N		3	N	N	N	N	N	N	N	N	N	N	N			N			Y
32	31	F	M	74	N	N	Y	N	N	Y	170	Y	Y	N	N	Y	Y	N	N	TACS	1993-03	17	36	6	Y	M	Y	Y	N	Y		6	N	N	N	N	N	N	N	N	N	N	N			N			Y
77	16	F	F	73	N	N	N	N	N	N	130	N	Y	Y	N	N	N	N	N	LACS	1993-03	19	13	6	N	L	N	N	Y	N		13	N	N	N	N	N	N	N	N	N	N	N			N			Y
121	29	F	M	73	N	N	Y	Y	N	Y	180	N	Y	N	Y	N	N	N	Y	PACS	1993-04	19	7	5	Y	M	Y	Y	N	Y		4	N	N	N	N	N	N	N	N	N	N	N			Y	3	BRUISING - ABDOMEN (SLIM)	Y
115	1	D	F	77	N	N	N	N	N	Y	180	Y	Y	Y	Y	C	Y	C	C	TACS	1993-03	20	14	7	N	N	N	N	N	N		3	N	N	N	N	N	N	N	N	N	N	N			N			Y
89	10	D	F	70	Y	N	N	N	N	Y	130	Y	Y	Y	Y	N	N	N	N	PACS	1993-03	16	24	1	N	M	N	Y	N	Y		14	N	N	N	N	N	N	N	N	N	N	N			N			Y
105	34	F	F	30	Y	N	Y	Y	N	N	160	N	Y	N	N	Y	N	N	N	PACS	1993-03	17	0	1	N	N	N	N	N	N		14	N	Y	N	Y	N	N	N	N	N	N	N			N			Y
47	40	F	M	76	Y	N	Y	Y	N	N	160	N	N	N	Y	N	N	N	N	PACS	1993-03	19	0	1	Y	L	Y	Y	N	Y		11	N	N	N	N	N	N	N	N	N	N	N			N			Y
121	45	F	F	79	N	N	Y	Y	N	Y	170	Y	Y	N	Y	Y	C	N	N	TACS	1993-03	10	32	2	N	N	N	N	N	N		14	N	N	N	N	N	N	N	N	N	N	N			N			Y
35	23	F	M	83	N	N	Y	N	N	N	150	Y	Y	Y	Y	N	N	N	N	PACS	1993-03	12	8	2	N	M	N	N	N	Y		10	N	N	N	N	N	N	N	N	N	N	N			N			Y
35	15	D	M	81	Y	Y	Y	Y	N	N	130	Y	Y	Y	Y	N	N	N	N	PACS	1993-03	15	39	2	Y	N	Y	N	N	N		6	N	N	N	N	Y	N	N	N	N	N	N			N			Y
34	47	D	F	81	N	N	Y	N	N	Y	190	Y	Y	N	Y	N	C	N	N	PACS	1993-03	17	6	2	Y	L	Y	N	Y	N		14	N	N	N	N	N	N	N	N	N	N	N			N			Y
89	14	F	M	79	N	N	Y	N	N	N	120	N	Y	Y	N	Y	N	N	N	PACS	1993-03	17	19	2	N	N	N	N	N	N		14	N	N	N	N	N	N	N	N	N	N	N			N			Y
85	44	F	M	84	N	N	N	N	N	Y	210	Y	Y	Y	N	N	N	N	N	LACS	1993-03	17	43	2	Y	N	Y	Y	N	N		14	N	N	Y	N	N	N	Y	N	N	N	N			N			Y
87	36	F	M	61	Y	N	Y	Y	N	N	150	N	Y	Y	N	N	N	N	N	LACS	1993-03	18	55	2	N	L	N	Y	Y	N		7	N	N	N	N	N	N	N	N	N	N	N			N			Y
25	21	D	M	47	N	N	Y	Y	N	N	180	Y	Y	Y	N	N	N	Y	N	POCS	1993-03	15	24	3	Y	M	Y	Y	N	Y		14	N	N	N	N	N	N	N	N	N	N	N			N			Y
24	29	F	F	69	Y	N	Y	N	N	N	170	Y	Y	Y	N	N	N	N	N	LACS	1993-03	10	28	3	Y	N	Y	N	N	N		14	N	N	N	N	N	N	N	N	N	N	N			N			Y
116	25	F	F	70	Y	N	N	N	N	N	130	Y	Y	Y	N	Y	Y	N	C	TACS	1993-03	10	4	3	N	L	N	Y	Y	N		14	N	N	N	N	N	N	Y	N	N	N	N			N			Y
10	28	F	M	51	N	Y	Y	N	N	N	150	N	N	N	Y	N	N	N	N	PACS	1993-03	12	58	3	Y	N	Y	Y	N	N		11	N	N	N	N	N	N	N	N	N	N	N			N			Y
77	26	F	M	76	Y	N	Y	N	N	N	159	Y	Y	Y	N	Y	N	N	Y	PACS	1993-03	13	54	3	Y	N	Y	N	N	N		14	N	N	N	N	N	N	N	N	N	N	N			N			N
77	45	F	M	78	N	N	N	N	N	Y	120	Y	Y	N	N	Y	Y	N	N	TACS	1993-03	17	39	3	N	L	N	N	Y	N		10	N	N	N	N	N	N	N	N	N	N	N			N			Y
118	25	F	F	70	N	N	N	N	N	N	150	Y	Y	Y	N	Y	N	N	N	PACS	1993-03	17	46	3	N	N	N	Y	N	N		14	N	N	N	N	N	N	Y	Y	N	N	N			N			Y
123	25	F	F	52	N	N	Y	Y	N	N	160	Y	Y	Y	N	N	N	N	N	LACS	1993-03	10	27	4	Y	N	Y	Y	N	N		14	N	Y	Y	Y	Y	Y	Y	N	Y	N	N			N			Y
27	20	D	M	84	N	N	Y	N	N	N	200	Y	Y	Y	N	C	C	Y	N	POCS	1993-03	11	56	4	Y	L	Y	N	Y	N		1	N	N	N	N	N	N	Y	N	N	N	N			N			Y
11	5	D	M	76	Y	N	N	N	N	N	110	Y	Y	Y	Y	Y	Y	C	N	TACS	1993-03	12	37	4	N	N	N	N	N	N		14	N	N	N	N	N	N	N	N	N	N	N			N			Y
73	6	D	F	80	N	Y	Y	Y	N	Y	180	Y	Y	Y	Y	C	Y	C	N	TACS	1993-03	17	40	4	Y	N	Y	N	N	N		1	N	N	N	N	N	N	N	N	N	N	N			N			Y
1	13	F	F	88	N	N	N	N	N	N	150	Y	Y	Y	N	Y	Y	N	N	TACS	1993-03	18	31	4	Y	L	Y	Y	Y	N		14	N	N	N	N	N	N	N	N	N	N	N			N			Y
129	35	F	F	62	N	N	N	N	N	N	172	Y	Y	N	Y	N	N	N	N	PACS	1993-03	18	54	4	N	M	N	N	N	Y		14	N	N	N	N	N	N	N	N	N	N	N			N			Y
24	16	F	M	49	Y	N	Y	N	N	N	180	Y	Y	Y	Y	N	N	N	N	PACS	1993-03	20	40	4	Y	L	Y	N	Y	N		14	N	N	N	N	N	N	N	N	N	N	N			N			Y
11	37	D	F	79	Y	N	Y	N	N	N	210	Y	Y	Y	Y	C	C	C	C	TACS	1993-03	19	46	4	N	N	N	N	N	N		14	N	N	N	N	N	N	N	N	N	N	N			N			Y
11	38	F	M	62	Y	N	Y	N	N	Y	110	N	Y	N	Y	N	N	N	N	PACS	1993-03	21	56	4	Y	N	Y	Y	N	N		8	N	N	N	N	N	N	N	N	N	N	N			N			Y
121	23	F	F	67	N	N	Y	Y	N	N	150	Y	Y	Y	N	N	N	N	N	LACS	1993-04	19	10	5	N	N	N	Y	N	N		6	N	N	Y	N	N	N	N	N	N	N	N			N			Y
16	36	F	M	84	N	N	Y	N	N	Y	150	N	Y	N	N	N	N	N	N	PACS	1993-04	7	12	5	N	L	N	N	Y	N		12	N	N	N	N	N	N	N	N	N	N	N			N			Y
55	15	F	F	58	N	N	Y	Y	N	N	120	Y	Y	Y	N	Y	N	N	N	PACS	1993-04	9	5	5	N	M	N	Y	N	Y		14	N	N	N	N	N	N	N	N	N	N	N			N			Y
85	9	F	M	53	Y	N	N	N	N	N	195	Y	Y	Y	Y	N	N	N	N	PACS	1993-04	9	56	5	Y	N	Y	N	N	N		14	N	N	N	N	N	N	N	N	N	N	N			N			Y
110	42	F	F	60	N	N	Y	Y	N	N	140	Y	Y	Y	N	N	N	N	N	LACS	1993-04	11	40	5	Y	N	Y	Y	N	N		14	N	N	N	N	N	N	Y	N	N	N	N			N			Y
129	24	D	F	88	N	N	Y	N	N	N	180	Y	Y	Y	Y	N	N	N	N	PACS	1993-04	12	7	5	N	M	N	N	N	Y		14	N	N	N	N	N	N	N	N	N	N	N			N			Y
118	33	F	M	62	Y	N	N	N	N	N	160	N	Y	Y	N	N	N	N	N	LACS	1993-04	14	22	5	N	L	N	Y	Y	N		13	N	N	N	N	N	N	Y	Y	N	N	N			N			Y
58	6	D	M	85	N	Y	Y	N	N	N	170	Y	Y	Y	Y	C	C	N	N	TACS	1993-04	14	23	5	Y	L	Y	Y	Y	N		14	N	N	N	N	Y	N	N	N	N	N	N			N			Y
32	24	D	M	78	Y	N	Y	Y	N	N	180	Y	Y	Y	Y	Y	C	N	N	TACS	1993-04	14	51	5	N	N	N	N	N	N		14	N	N	N	N	N	Y	N	N	N	N	N			N			Y
73	19	D	M	85	N	N	Y	Y	N	N	160	N	N	N	Y	N	Y	C	N	PACS	1993-04	17	23	5	Y	N	Y	Y	N	N		14	N	N	N	N	N	N	N	N	N	N	N			N			Y
121	32	F	F	68	Y	N	Y	N	N	N	170	N	N	N	N	N	N	Y	N	POCS	1993-04	16	49	6	Y	N	Y	Y	N	N		12	N	N	N	N	N	N	N	N	N	N	N			N			Y
121	24	F	M	61	N	N	Y	Y	N	N	148	N	Y	Y	Y	Y	N	N	N	TACS	1993-04	18	28	6	Y	L	Y	Y	Y	N		3	N	N	N	N	N	N	N	N	N	N	N			N			Y
33	48	F	F	87	N	N	N	N	N	N	180	N	Y	Y	N	Y	Y	N	N	TACS	1993-04	12	42	6	N	N	N	N	N	N		14	N	N	N	N	N	N	N	N	N	N	N			N			Y
2	23	F	F	88	N	Y	Y	Y	N	N	140	Y	Y	N	Y	N	N	N	N	PACS	1993-04	14	48	6	N	N	N	Y	N	N		5	N	N	N	N	N	N	N	N	N	N	N			N			Y
252	15	F	F	59	N	N	N	N	N	N	210	Y	Y	Y	Y	N	N	N	N	PACS	1993-12	20	16	4	N	N	N	Y	N	N		14	N	N	N	N	N	N	N	N	N	N	N			N			Y
36	34	F	M	70	N	N	N	N	N	N	150	Y	Y	Y	N	N	N	N	N	LACS	1993-04	15	51	6	Y	M	Y	N	N	Y		14	N	N	N	N	Y	N	N	N	N	N	N			N			Y
291	23	F	M	57	N	N	Y	N	N	N	120	Y	Y	Y	N	N	N	N	N	LACS	1994-03	8	13	7	N	N	N	N	N	N		13	N	N	N	N	N	N	N	N	N	N	N			N			Y
48	6	D	M	65	N	Y	Y	Y	N	N	140	Y	Y	Y	Y	Y	N	N	N	TACS	1993-04	18	2	6	N	M	N	N	N	Y		14	N	N	N	N	Y	N	N	N	N	N	N			N			Y
4	29	F	F	71	N	Y	Y	N	N	N	180	Y	Y	Y	Y	N	N	N	N	PACS	1993-04	20	23	6	N	L	N	Y	Y	N		14	N	N	N	N	N	N	N	N	N	N	N			N			Y
46	2	F	F	77	N	N	N	N	N	N	130	Y	Y	Y	N	N	N	N	N	LACS	1993-04	21	28	6	N	N	N	N	N	N		14	N	N	N	N	N	N	Y	N	N	N	N			N			N
121	7	F	M	58	N	N	Y	Y	N	N	140	Y	Y	Y	Y	N	N	N	N	PACS	1993-04	19	24	7	Y	N	Y	Y	N	N		14	N	N	N	N	N	N	N	N	N	N	N			N			Y
118	5	F	M	72	N	N	N	N	N	Y	160	Y	Y	N	N	Y	N	N	Y	PACS	1993-04	13	20	2	Y	N	Y	N	N	N		7	N	N	N	N	N	N	N	Y	N	N	N			Y	5	HAEM GASTROPATHY WITHOUT ULCER	Y
63	24	F	F	74	N	Y	Y	N	N	N	200	Y	Y	Y	N	N	N	N	N	LACS	1993-04	10	4	7	N	N	N	Y	N	N		14	N	N	N	N	N	N	N	N	N	N	N			N			Y
77	25	F	F	77	N	N	N	N	N	N	195	N	C	Y	N	N	N	N	N	PACS	1993-04	23	41	7	N	M	N	N	N	Y		14	N	N	N	N	N	N	Y	N	N	N	N			N			N
74	47	F	F	81	N	N	N	N	N	N	203	Y	Y	Y	N	C	N	N	N	PACS	1993-04	17	53	1	Y	N	Y	N	N	N		14	N	N	N	N	N	N	N	N	N	N	N			N			Y
33	24	U	F	82	N	N	Y	N	N	N	190	N	N	N	C	C	C	Y	N	POCS	1993-04	10	37	2	N	N	N	N	N	N		1	N	N	N	N	N	N	N	N	N	N	N			N			Y
11	26	F	F	61	N	N	N	N	N	N	155	N	Y	Y	N	N	N	N	N	LACS	1993-04	11	24	2	N	L	N	N	N	N		14	N	N	N	N	N	N	Y	N	N	N	N			N			N
32	28	D	F	89	Y	N	Y	N	N	N	150	Y	Y	Y	N	Y	Y	N	N	TACS	1993-04	12	15	2	Y	L	Y	N	Y	N		14	N	N	N	N	N	N	N	N	N	N	N			N			Y
60	25	F	F	83	N	N	N	N	N	N	120	Y	Y	Y	Y	N	N	N	N	PACS	1993-04	12	33	2	N	N	N	Y	N	N		14	N	N	N	N	Y	N	Y	N	N	N	N			N			Y
60	18	D	M	85	N	N	N	N	N	N	130	Y	Y	Y	Y	N	N	N	N	PACS	1993-04	12	37	2	N	N	N	N	N	N		14	N	N	N	N	Y	Y	N	N	N	N	N			N			Y
89	40	F	F	78	N	N	Y	Y	N	N	115	N	N	N	Y	N	N	Y	N	POCS	1993-04	13	0	2	Y	M	Y	Y	N	Y		14	N	N	N	N	N	N	N	N	N	N	N			N			Y
87	36	D	F	73	N	N	Y	Y	N	N	120	Y	Y	Y	Y	N	N	N	N	PACS	1993-04	16	55	5	Y	N	Y	Y	N	N		14	N	N	N	N	N	N	N	N	N	N	N			N			Y
118	7	F	M	53	N	N	N	N	N	Y	150	N	N	N	N	N	N	Y	N	POCS	1993-04	13	23	2	N	N	N	Y	N	N		14	N	N	N	N	N	N	N	N	N	N	N			N			Y
33	24	F	M	88	N	N	N	N	N	N	180	Y	Y	Y	Y	Y	N	N	N	TACS	1993-04	14	15	2	N	M	N	N	N	Y		3	N	N	N	N	N	N	N	N	N	N	N			N			Y
11	19	D	M	68	N	N	Y	Y	N	N	135	Y	Y	Y	Y	C	Y	N	Y	TACS	1993-04	16	42	2	Y	N	Y	Y	N	N		14	N	N	N	N	N	N	N	N	N	N	N			N			Y
73	30	F	F	74	N	N	Y	Y	N	N	145	Y	Y	Y	Y	C	Y	N	C	TACS	1993-04	16	47	2	Y	L	Y	Y	Y	N		14	N	N	N	N	N	N	N	N	N	N	N			N			Y
230	20	D	F	87	N	N	Y	N	N	N	200	Y	Y	Y	C	C	Y	N	N	TACS	1993-12	22	12	1	N	L	N	Y	Y	N		14	N	N	N	N	N	N	Y	N	N	N	N			N			Y
2	6	F	M	70	N	N	Y	Y	Y	Y	170	Y	Y	Y	Y	N	N	N	N	PACS	1993-04	11	35	7	Y	M	Y	Y	N	Y		12	N	N	N	N	N	N	N	N	N	N	N			N			Y
73	13	F	M	68	Y	N	Y	Y	N	N	150	N	Y	Y	N	N	N	N	N	LACS	1993-04	15	12	3	N	N	N	Y	N	N		14	N	N	N	N	N	N	N	N	N	N	N			N			Y
110	42	F	F	55	N	N	Y	Y	N	N	150	Y	Y	Y	N	N	N	N	N	LACS	1993-04	17	32	3	Y	N	Y	Y	N	N		8	N	N	N	N	Y	N	N	N	N	N	N			N			Y
129	7	D	F	84	N	Y	N	N	N	N	200	Y	Y	Y	Y	Y	C	N	N	TACS	1993-04	18	21	3	N	M	N	U	N	Y		14	N	N	N	N	N	N	N	N	N	N	N			N			Y
87	36	F	F	61	N	N	Y	Y	Y	Y	130	Y	Y	Y	Y	N	Y	N	Y	PACS	1993-04	18	58	3	N	L	N	N	Y	N		11	N	N	N	N	N	N	N	N	N	N	N			N			Y
41	7	F	F	88	N	N	Y	N	N	N	170	Y	N	N	N	N	N	N	N	PACS	1993-04	19	12	3	Y	N	Y	Y	N	N		11	N	N	N	N	Y	N	Y	N	N	N	N			N			Y
7	47	D	M	82	Y	N	Y	Y	N	N	165	Y	Y	Y	Y	N	N	N	N	PACS	1993-04	8	22	4	Y	L	Y	Y	Y	N		13	N	N	N	N	Y	N	N	N	N	N	N			N			Y
33	20	F	F	83	N	N	N	N	N	N	130	Y	Y	Y	Y	Y	N	N	N	TACS	1993-04	10	33	4	Y	N	Y	Y	N	N		14	N	N	N	N	N	N	N	N	N	N	N			N			Y
2	45	F	M	81	N	N	Y	N	N	N	180	N	Y	Y	N	N	N	N	N	LACS	1993-04	10	43	4	N	L	N	Y	Y	N		14	N	N	N	N	Y	N	N	N	N	N	N			N			Y
2	40	F	F	65	N	N	Y	Y	N	N	150	Y	Y	Y	Y	N	N	N	N	PACS	1993-04	10	46	4	N	M	N	Y	N	Y		14	N	N	N	N	N	N	N	N	N	N	N			N			Y
11	39	D	M	84	N	N	Y	Y	N	Y	180	Y	Y	Y	Y	C	Y	Y	Y	POCS	1993-04	11	3	4	Y	N	Y	N	N	N		12	N	N	Y	N	N	N	N	N	N	N	N			N			Y
123	36	F	M	64	N	N	Y	Y	N	N	170	Y	Y	Y	N	N	N	N	N	LACS	1993-04	10	47	4	N	N	N	Y	N	N		14	N	Y	Y	Y	Y	Y	Y	N	Y	N	N			N			Y
110	24	F	F	81	N	Y	Y	Y	N	N	110	Y	Y	Y	Y	N	N	N	N	PACS	1993-04	17	9	4	Y	N	Y	Y	N	N		14	N	N	N	N	Y	N	N	N	N	N	N			N			Y
24	23	F	M	64	N	N	Y	Y	N	N	220	Y	Y	N	Y	N	N	N	N	PACS	1993-04	19	57	1	Y	N	Y	Y	N	N		5	N	N	N	N	N	N	N	N	N	N	N			N			Y
35	5	F	M	74	Y	N	N	N	N	Y	200	Y	Y	Y	N	N	N	N	N	LACS	1993-04	18	56	4	Y	M	Y	Y	N	Y		12	N	N	N	N	N	N	N	N	N	N	N			N			Y
61	18	F	M	66	N	N	Y	Y	N	N	150	Y	Y	Y	N	N	N	N	N	LACS	1993-04	7	51	5	Y	N	Y	Y	N	N		13	N	N	N	N	Y	N	N	N	N	N	N			N			Y
72	28	F	M	68	Y	N	Y	Y	N	N	150	Y	Y	Y	N	N	N	N	N	LACS	1994-09	10	16	4	Y	N	Y	Y	N	N		14	N	N	N	N	N	N	N	N	N	N	N			N			Y
64	21	D	F	91	N	Y	Y	Y	N	N	150	Y	Y	Y	Y	C	Y	N	N	TACS	1993-09	12	36	6	Y	M	Y	Y	N	Y		14	N	N	N	N	Y	Y	Y	N	N	N	N			Y	8	LARGE HAEMATOMA	Y
27	30	F	F	69	N	N	N	N	N	N	140	Y	Y	Y	N	N	N	Y	N	POCS	1993-04	12	35	5	N	N	N	Y	N	N		14	N	N	N	N	N	N	N	N	N	N	N			N			Y
3	24	F	M	64	N	N	Y	N	N	N	180	Y	Y	N	N	N	N	N	N	LACS	1993-04	14	39	5	Y	L	Y	Y	Y	N		14	N	N	N	N	Y	N	N	N	N	N	N			N			Y
118	25	F	M	73	N	N	N	N	N	N	150	Y	Y	Y	N	N	N	N	N	LACS	1993-04	18	22	5	Y	M	Y	Y	N	Y		14	N	N	N	N	N	N	N	N	N	N	N			N			Y
116	17	F	F	85	N	Y	N	N	N	N	154	N	N	N	Y	Y	Y	N	N	PACS	1993-04	10	45	6	N	N	N	N	N	N		14	N	N	N	N	N	N	N	N	N	N	N			N			Y
41	3	F	M	69	N	N	Y	N	N	N	180	N	Y	Y	N	N	N	N	N	LACS	1993-04	11	20	6	N	N	N	N	N	N		7	N	N	N	N	Y	N	N	N	N	N	N			N			Y
53	15	F	F	72	N	N	Y	Y	N	Y	160	Y	Y	Y	Y	Y	N	N	N	TACS	1993-04	11	28	6	Y	N	Y	Y	N	N		14	N	N	N	N	N	N	Y	N	N	N	N			N			Y
73	9	D	F	41	Y	N	Y	Y	N	N	130	Y	Y	Y	Y	N	Y	N	N	PACS	1993-04	13	52	6	N	M	N	N	N	N		14	N	Y	Y	Y	N	Y	N	N	N	N	N			N			Y
87	35	F	M	79	N	N	Y	N	N	N	130	N	N	N	N	N	N	Y	N	POCS	1993-04	21	34	6	Y	L	Y	Y	Y	N		14	N	N	N	N	N	N	N	N	N	N	N			N			Y
118	2	F	M	71	Y	N	N	N	N	N	200	Y	Y	Y	Y	N	N	N	N	PACS	1993-04	22	49	6	N	N	N	Y	N	N		13	N	N	N	N	N	N	N	Y	N	N	N			N			Y
171	24	D	M	68	Y	N	N	N	N	N	180	Y	Y	Y	Y	Y	N	N	N	TACS	1993-04	9	5	7	N	N	N	N	N	N		14	N	N	N	N	N	N	Y	N	N	N	N			N			Y
39	24	D	M	81	N	N	N	N	N	N	200	Y	Y	Y	Y	Y	Y	N	N	TACS	1994-07	19	45	7	N	M	N	N	N	N		14	Y	N	N	N	N	N	N	N	N	N	N			N			N
10	40	F	M	73	N	N	Y	N	N	N	170	Y	Y	Y	N	N	N	Y	N	POCS	1993-04	13	48	7	N	N	N	N	N	N		1	N	N	N	N	N	N	N	N	N	N	N			N			Y
18	7	F	M	65	N	N	Y	N	N	N	165	Y	Y	Y	Y	N	N	N	N	PACS	1993-04	14	36	7	Y	N	Y	Y	N	N		14	N	N	N	N	Y	N	N	N	N	N	N			N			Y
60	1	F	M	78	N	N	N	N	N	N	150	N	Y	N	Y	N	N	N	N	PACS	1993-04	17	2	2	N	N	N	Y	N	N		14	N	N	N	N	Y	N	Y	N	N	N	N			N			Y
129	9	F	M	85	N	N	N	N	N	Y	130	N	Y	Y	Y	N	N	Y	N	POCS	1993-04	18	2	7	Y	M	Y	Y	N	Y		12	N	N	N	N	N	N	N	N	N	N	N			N			Y
35	3	F	M	80	N	N	N	N	N	Y	165	N	Y	Y	N	N	N	N	N	LACS	1993-04	23	25	7	Y	N	Y	Y	N	N		14	N	N	N	N	N	N	Y	N	N	N	N			N			Y
113	15	F	M	66	Y	N	Y	N	N	N	170	N	Y	Y	N	N	N	N	N	LACS	1993-04	18	12	1	N	L	N	Y	Y	N		9	N	N	N	N	N	N	N	N	N	N	N			N			Y
80	2	F	M	74	N	N	N	N	N	N	110	Y	Y	Y	Y	C	C	N	Y	TACS	1993-04	11	17	1	N	N	N	N	N	N		14	N	N	N	N	N	N	N	N	N	N	N			N			Y
33	6	F	M	67	Y	N	Y	N	N	N	162	Y	Y	Y	N	Y	Y	N	N	TACS	1993-04	15	9	1	Y	N	Y	N	N	N		7	N	N	N	N	N	N	N	N	N	N	N			N			Y
116	36	F	M	84	N	N	N	N	N	N	170	N	Y	Y	N	N	N	N	N	LACS	1993-04	21	30	1	Y	N	Y	Y	N	N		6	N	N	N	N	N	N	N	N	N	N	N			N			Y
85	36	F	M	86	N	N	N	N	N	Y	122	Y	Y	Y	Y	C	N	C	C	TACS	1993-04	0	9	2	N	M	N	N	N	Y		14	N	N	N	N	N	N	N	N	N	N	N			N			Y
16	28	F	M	79	Y	N	Y	N	N	N	200	Y	Y	Y	N	N	N	N	N	LACS	1993-04	11	37	2	Y	L	Y	Y	Y	N		14	N	N	N	N	N	N	N	N	N	N	N			N			Y
35	8	F	F	72	Y	N	Y	Y	N	N	160	Y	Y	Y	N	N	N	N	N	LACS	1993-04	13	48	2	N	N	N	Y	N	N		8	N	N	N	N	N	N	Y	N	N	N	N			N			Y
11	31	D	F	51	N	N	Y	N	N	N	135	Y	Y	Y	N	N	Y	N	N	PACS	1993-04	14	4	2	Y	N	Y	Y	N	N		14	N	N	N	N	N	N	N	N	N	N	N			N			Y
113	31	U	F	71	Y	Y	Y	Y	N	Y	230	Y	Y	Y	Y	C	C	N	N	TACS	1993-04	13	55	3	Y	N	Y	N	N	N		0	N	N	N	N	N	N	N	N	N	N	N			N			Y
60	27	F	F	80	N	N	N	N	N	N	150	Y	Y	Y	N	N	N	N	N	LACS	1993-04	13	11	3	Y	M	Y	Y	N	Y		14	N	N	N	N	Y	N	Y	N	N	N	N			N			Y
27	24	F	M	66	N	N	N	N	N	N	175	Y	Y	Y	N	N	N	N	N	LACS	1993-04	13	45	3	N	M	N	Y	N	Y		14	N	N	N	N	N	N	Y	N	N	N	N			N			Y
129	16	F	F	92	Y	N	N	N	N	Y	140	Y	Y	Y	Y	C	C	N	N	TACS	1993-04	14	28	3	N	N	N	Y	N	N		14	N	N	N	N	N	N	N	N	N	N	N			N			Y
10	45	F	M	71	N	N	Y	Y	N	Y	180	Y	Y	Y	Y	N	N	N	N	PACS	1993-04	15	13	3	N	L	N	Y	Y	N		13	N	N	N	N	N	N	N	N	N	N	N			N			Y
123	14	F	F	62	N	N	Y	Y	N	N	185	N	N	N	N	N	N	Y	N	POCS	1993-04	15	31	3	Y	L	Y	Y	Y	N		14	N	N	N	N	Y	N	N	N	N	N	N			N			Y
123	32	F	F	81	N	N	Y	Y	N	N	200	Y	Y	Y	Y	N	N	N	N	PACS	1993-04	15	33	3	N	N	N	Y	N	N		4	N	Y	Y	Y	Y	Y	Y	N	N	N	N			N			Y
2	5	F	M	75	N	N	N	N	N	N	160	Y	Y	Y	N	N	N	N	N	LACS	1994-08	10	24	6	N	M	N	N	N	Y		14	N	N	N	N	Y	N	N	N	N	N	N			N			Y
2	15	F	M	77	Y	N	N	N	N	Y	140	N	Y	N	N	N	N	N	N	PACS	1993-04	16	58	3	Y	N	Y	Y	N	N		10	N	N	N	N	N	N	N	N	N	N	N			N			Y
85	4	F	F	76	N	N	Y	N	N	Y	212	Y	C	C	Y	Y	Y	Y	N	POCS	1993-04	22	29	3	N	N	N	N	N	N		14	N	N	N	N	N	N	Y	N	N	N	N			N			N
16	9	F	M	71	N	N	Y	N	N	N	170	Y	Y	Y	Y	N	C	N	N	PACS	1993-04	1	47	4	Y	L	Y	Y	Y	N		7	N	N	N	N	N	N	N	N	N	N	N			N			Y
41	36	F	M	63	N	N	Y	Y	N	N	160	Y	Y	N	N	N	N	N	N	LACS	1993-04	10	29	4	N	N	N	N	N	N		13	N	N	N	N	Y	Y	N	N	N	N	N			N			Y
1	13	D	F	83	N	Y	Y	Y	N	N	125	Y	Y	Y	N	Y	Y	N	N	TACS	1993-05	14	57	5	N	L	N	N	Y	N		5	N	N	N	N	N	N	Y	N	N	N	N			N			Y
129	14	D	F	71	N	N	N	N	N	N	170	Y	Y	Y	Y	C	C	N	N	TACS	1993-04	13	15	4	Y	N	Y	N	N	N		11	N	N	N	N	N	N	N	N	N	N	N			N			Y
271	20	F	M	73	N	N	Y	N	N	Y	130	N	Y	Y	N	N	N	N	N	LACS	1993-10	14	23	6	Y	N	Y	N	N	N		8	N	N	N	N	N	N	N	Y	N	N	N			N			Y
239	4	F	M	65	N	N	Y	Y	N	N	140	N	Y	Y	Y	N	N	Y	N	POCS	1994-08	18	54	6	Y	N	Y	N	N	N		3	N	N	N	N	N	N	N	N	N	N	N			N			Y
115	25	F	M	80	N	Y	N	N	N	N	170	Y	Y	Y	Y	N	Y	N	N	PACS	1993-04	9	3	5	N	N	N	N	N	N		14	N	N	N	N	N	N	N	N	N	N	N			N			N
110	23	F	F	76	N	N	Y	N	N	N	160	Y	Y	Y	N	N	N	N	N	LACS	1993-04	10	40	5	Y	N	Y	Y	N	N		11	N	N	N	N	Y	Y	Y	N	N	N	N			N			Y
129	24	F	M	76	Y	N	N	N	N	N	130	N	Y	Y	N	N	N	Y	N	POCS	1993-04	12	40	5	Y	M	Y	Y	N	Y		14	N	N	N	N	N	N	N	N	N	N	N			N			N
129	20	D	M	78	N	Y	N	N	N	Y	140	Y	Y	Y	C	C	C	C	C	PACS	1993-04	13	12	5	N	L	N	N	Y	N		14	N	N	N	N	N	N	N	N	N	N	N			N			Y
55	27	F	M	64	N	N	Y	Y	N	N	190	N	Y	N	N	N	N	N	N	PACS	1993-04	14	29	5	N	N	N	Y	N	N		14	N	N	N	N	N	N	N	N	N	N	N			N			Y
55	40	F	M	67	N	N	Y	N	N	N	220	N	Y	N	Y	N	N	N	N	PACS	1993-04	14	55	5	Y	M	Y	Y	N	Y		14	N	N	N	N	N	N	N	N	N	N	N			N			Y
32	24	F	M	78	N	Y	Y	Y	N	N	140	Y	Y	Y	Y	Y	Y	N	N	TACS	1993-04	16	1	5	Y	L	Y	N	Y	N		14	N	N	N	N	N	N	N	N	N	N	N			N			Y
4	7	F	F	67	N	N	Y	Y	N	N	140	Y	Y	Y	Y	Y	C	C	C	TACS	1993-04	17	26	5	N	M	N	Y	N	Y		14	N	N	N	N	N	N	N	N	N	N	N			N			Y
54	4	F	M	58	N	N	Y	Y	Y	N	190	Y	Y	Y	N	N	N	N	N	LACS	1993-04	17	49	5	N	N	N	N	N	N		14	N	N	N	N	Y	Y	N	N	N	N	N			N			Y
13	41	D	M	67	N	N	Y	Y	N	N	160	Y	Y	Y	N	Y	Y	N	N	TACS	1993-04	18	41	5	Y	N	Y	N	N	N		14	N	N	N	N	N	Y	N	N	N	N	N			N			Y
118	25	F	M	86	N	N	N	N	N	N	140	Y	Y	Y	N	N	N	N	N	LACS	1993-04	19	23	5	Y	N	Y	Y	N	N		14	N	N	N	N	N	N	N	Y	N	N	N			N			Y
33	28	F	M	89	N	Y	N	N	N	N	160	N	N	N	Y	C	N	N	N	PACS	1993-04	11	45	6	N	N	N	N	N	N		10	N	N	N	N	N	N	N	N	N	N	N			N			Y
65	40	D	F	84	N	N	N	N	N	N	150	Y	Y	Y	Y	N	N	N	N	PACS	1993-04	12	54	6	N	N	N	N	N	N		14	N	N	N	N	Y	N	N	N	N	N	N			N			Y
34	15	F	F	83	Y	N	Y	N	N	N	170	Y	Y	Y	Y	N	N	N	N	PACS	1993-04	16	30	6	Y	L	Y	Y	Y	N		10	N	N	N	N	N	N	N	N	N	N	N			N			Y
97	33	F	M	72	Y	N	Y	N	N	Y	180	Y	Y	Y	N	N	N	N	N	LACS	1993-04	16	51	6	N	M	N	N	N	Y		14	N	N	Y	N	N	N	N	N	N	N	N			N			Y
20	39	D	M	57	N	N	Y	Y	N	N	140	Y	Y	Y	C	Y	Y	N	N	TACS	1993-04	17	16	6	Y	M	Y	Y	N	Y		4	N	N	N	N	N	N	N	N	N	N	N			N			Y
86	20	F	M	66	N	N	N	N	N	N	143	Y	Y	Y	Y	C	C	C	Y	TACS	1993-12	12	44	3	Y	N	Y	Y	N	N		14	N	N	N	N	N	N	N	N	N	N	N			N			Y
61	24	F	F	83	N	Y	N	N	N	N	170	Y	Y	Y	N	N	N	N	N	LACS	1993-04	11	14	7	Y	M	Y	Y	N	Y		13	N	N	N	N	Y	N	N	N	N	N	N			N			Y
61	24	D	M	72	Y	N	Y	Y	N	N	110	Y	N	Y	Y	N	N	Y	N	POCS	1993-04	11	18	7	N	N	N	Y	N	N		13	N	N	N	N	Y	Y	N	N	N	N	N			N			Y
15	15	F	F	80	N	N	N	N	N	N	170	Y	N	N	N	N	N	Y	N	POCS	1993-04	11	28	7	Y	N	Y	Y	N	N		14	N	N	N	N	N	N	N	N	N	N	N			N			Y
11	34	F	F	41	Y	N	Y	Y	N	N	126	Y	Y	Y	Y	Y	Y	N	N	TACS	1994-04	15	47	5	Y	L	Y	Y	Y	N		14	N	N	N	N	N	N	N	N	N	N	N			N			Y
38	46	F	F	82	N	Y	N	N	Y	N	130	N	N	N	Y	N	N	N	Y	PACS	1993-04	12	33	7	Y	N	Y	Y	N	N		14	N	N	N	N	N	N	Y	N	N	N	N			N			N
38	3	D	F	75	Y	N	N	N	N	N	150	Y	Y	Y	Y	N	N	N	N	PACS	1993-04	12	36	7	N	M	N	Y	N	Y		14	N	N	N	N	N	N	Y	N	N	N	N			N			N
64	6	F	F	82	Y	N	N	N	N	N	190	N	Y	Y	N	N	N	N	N	LACS	1993-04	13	39	7	Y	N	Y	Y	N	N		14	N	N	N	N	Y	N	Y	N	N	N	N			N			Y
177	33	F	F	63	Y	N	Y	Y	N	N	170	Y	Y	Y	N	N	N	N	N	LACS	1994-02	15	21	2	Y	N	Y	Y	N	N		11	N	N	N	N	N	N	N	N	N	N	N			Y	14	MILD DYSPEPSIA / RESOLVED	Y
65	40	D	F	72	N	Y	Y	N	N	N	150	Y	Y	Y	Y	N	N	N	N	PACS	1993-04	19	19	7	Y	M	N	Y	Y	N		13	N	N	N	N	Y	N	N	N	N	N	N			N			Y
85	4	D	M	83	N	N	N	N	N	N	130	Y	Y	Y	Y	N	C	N	N	PACS	1993-04	23	33	7	N	N	N	N	N	N		13	N	N	N	N	N	Y	N	N	N	N	N			N			N
121	21	F	M	61	N	N	Y	Y	N	Y	117	N	C	C	Y	C	N	N	N	PACS	1993-04	13	19	1	N	N	N	N	N	N		14	N	N	N	N	N	N	N	N	N	N	N			N			Y
24	20	F	F	60	N	N	Y	N	N	N	170	N	N	N	Y	N	N	N	N	PACS	1993-04	14	49	1	N	L	N	N	Y	N		3	N	N	N	N	N	N	N	N	N	N	N			N			Y
11	24	F	F	70	N	Y	N	N	N	Y	140	N	Y	N	Y	N	Y	Y	N	POCS	1993-04	12	33	4	N	M	N	N	N	Y		7	N	N	Y	Y	N	N	N	N	N	N	N			N			Y
7	47	F	F	84	N	N	N	N	N	N	130	Y	Y	Y	Y	N	N	N	N	PACS	1993-04	10	22	2	N	N	N	Y	N	N		13	N	N	N	N	Y	N	N	N	N	N	N			N			Y
27	36	F	F	80	Y	N	Y	Y	N	N	190	Y	Y	N	N	N	N	N	N	LACS	1993-04	12	26	2	N	M	N	N	N	Y		14	N	N	N	N	N	N	N	N	N	N	N			N			Y
10	24	F	M	79	N	N	Y	N	N	N	190	Y	N	N	N	N	N	Y	N	POCS	1993-04	13	29	2	Y	M	Y	Y	N	Y		14	N	N	N	N	N	N	N	N	N	N	N			N			Y
72	45	F	F	79	N	N	N	N	N	Y	160	N	Y	Y	N	Y	Y	N	C	TACS	1993-04	15	41	2	Y	N	Y	Y	N	N		14	N	N	N	N	N	N	N	N	N	N	N			N			N
48	46	D	M	89	N	N	Y	N	N	N	120	Y	Y	Y	Y	Y	N	N	N	TACS	1993-04	16	25	2	Y	N	Y	N	N	N		14	N	N	N	N	Y	N	N	N	N	N	N			N			Y
77	26	D	F	74	N	Y	N	N	N	N	100	C	Y	Y	Y	C	N	N	N	TACS	1993-04	16	30	2	N	N	N	N	N	N		8	N	N	N	Y	N	N	N	N	N	N	N			N			Y
15	7	F	M	63	N	N	N	N	N	N	150	Y	Y	Y	N	N	N	N	N	LACS	1993-04	21	33	2	Y	L	Y	Y	Y	N		14	N	N	N	N	N	N	N	N	N	N	N			N			Y
113	24	F	M	87	N	N	N	N	N	Y	160	N	N	N	N	N	N	Y	N	POCS	1993-04	12	32	3	Y	N	Y	Y	N	N		3	N	N	N	N	N	N	N	N	N	N	N			N			Y
33	38	D	M	88	N	Y	Y	N	N	N	150	Y	Y	Y	Y	C	Y	N	N	TACS	1993-04	11	8	3	Y	L	Y	N	Y	N		5	N	N	N	N	N	N	N	N	N	N	N			N			Y
46	6	F	M	84	N	N	Y	N	N	N	170	Y	N	N	N	N	Y	N	N	PACS	1993-04	19	10	3	N	N	N	N	N	N		10	N	N	N	N	N	N	N	N	N	N	N			N			Y
85	2	F	F	85	N	Y	N	N	N	N	144	Y	Y	Y	N	C	C	C	C	PACS	1993-09	19	4	3	N	N	N	N	N	N		14	N	N	N	N	N	Y	N	N	N	N	N			Y	41	EXTENTION OF CVA	Y
36	40	F	M	69	N	N	N	N	N	N	170	N	Y	Y	N	N	N	N	N	LACS	1993-04	10	34	4	Y	N	Y	N	N	N		14	N	N	N	N	Y	N	N	N	N	N	N			N			Y
116	12	F	F	86	Y	N	N	N	N	N	170	Y	Y	Y	N	N	N	N	Y	PACS	1993-04	18	0	4	N	M	N	N	N	N		14	N	N	N	N	N	N	N	N	N	N	N			Y	23	SEE NOTES	Y
55	6	F	M	64	N	N	Y	N	N	N	160	N	Y	Y	N	N	N	N	N	LACS	1993-04	13	1	4	N	N	N	Y	N	N		14	N	N	N	N	N	N	Y	N	N	N	N			N			Y
32	28	D	F	82	N	Y	Y	Y	N	N	190	Y	Y	Y	C	C	C	Y	C	POCS	1993-04	14	9	4	N	L	N	N	Y	N		1	N	N	N	N	N	N	N	N	N	N	N			N			Y
69	25	D	M	78	N	N	Y	Y	N	N	140	Y	Y	Y	Y	C	C	Y	C	POCS	1993-04	14	36	4	Y	N	Y	Y	N	N		14	N	N	N	N	Y	Y	N	N	N	N	N			N			Y
2	31	F	F	65	N	N	Y	Y	N	N	170	Y	Y	Y	N	N	N	N	N	LACS	1993-04	16	42	4	Y	M	Y	Y	N	Y		2	N	N	N	N	N	N	N	N	N	N	N			Y	22	ABDOMINAL HAEMATOMA	Y
116	33	F	M	71	N	N	N	N	N	N	210	N	Y	Y	Y	N	N	N	N	PACS	1993-04	17	2	4	N	N	N	N	N	N		14	N	N	N	N	N	N	N	N	N	N	N			N			Y
73	48	F	M	50	N	N	Y	Y	N	N	150	Y	Y	Y	N	Y	N	N	N	PACS	1993-04	17	33	4	Y	N	Y	Y	N	N		8	N	N	N	N	N	N	N	N	N	N	N			N			Y
113	3	D	F	76	N	N	Y	N	N	Y	135	Y	Y	Y	Y	Y	C	N	N	TACS	1993-04	17	43	5	N	N	N	N	N	N		14	N	N	N	N	N	N	N	N	N	N	N			N			Y
113	11	D	M	60	N	N	N	N	N	N	160	N	Y	N	N	N	N	Y	N	POCS	1993-04	20	0	5	Y	L	Y	N	Y	N		11	N	N	N	N	N	N	N	N	N	N	N			N			N
36	34	F	M	66	N	N	N	N	N	N	140	Y	Y	Y	N	N	N	N	Y	PACS	1993-04	10	42	5	N	L	N	Y	Y	N		7	N	N	N	N	Y	N	N	N	N	N	N			N			Y
38	3	F	M	80	Y	N	N	N	N	Y	140	N	N	N	N	Y	N	N	Y	PACS	1993-04	11	4	5	Y	M	Y	Y	N	Y		8	N	N	N	N	N	N	Y	N	N	N	N			N			Y
38	36	F	M	86	Y	N	N	N	N	N	160	N	N	N	N	Y	N	N	Y	PACS	1993-04	11	6	5	N	N	N	N	N	N		1	N	N	N	N	N	N	Y	N	N	N	N			N			N
25	22	F	M	80	N	Y	Y	N	N	N	210	Y	Y	Y	N	N	Y	C	C	PACS	1993-04	18	53	5	Y	N	Y	Y	N	N		14	N	N	N	N	N	N	N	N	N	N	N			N			Y
33	25	D	F	93	N	Y	N	N	N	N	120	Y	Y	Y	Y	Y	Y	N	N	TACS	1993-04	13	36	5	Y	L	Y	N	Y	N		2	N	N	N	N	N	N	N	N	N	N	N			N			Y
56	29	F	M	63	N	N	Y	N	Y	N	130	Y	Y	Y	Y	Y	N	N	N	TACS	1993-04	14	36	5	Y	L	Y	Y	Y	N		8	Y	N	N	N	Y	N	N	N	N	N	N			N			Y
85	4	F	M	76	Y	N	N	N	N	Y	150	N	Y	Y	N	N	N	N	N	LACS	1993-04	8	31	6	N	L	N	Y	Y	N		14	N	N	N	N	N	N	N	N	N	N	N			N			Y
63	24	D	M	78	N	N	Y	Y	N	Y	220	N	Y	Y	C	C	C	C	N	PACS	1993-04	8	35	6	N	N	N	N	N	N		1	N	N	N	N	N	N	N	N	N	N	N			N			Y
36	2	F	M	72	Y	N	N	N	N	N	175	Y	Y	N	N	N	N	N	Y	PACS	1993-04	10	21	6	Y	M	N	N	N	N		14	N	N	N	N	Y	N	N	N	N	N	N			N			N
116	16	F	F	90	N	Y	N	N	N	N	170	Y	Y	Y	Y	N	N	Y	Y	POCS	1993-04	11	40	6	Y	N	Y	Y	N	N		14	N	N	N	N	N	N	Y	N	N	N	N			N			Y
4	26	F	M	70	N	N	Y	N	N	N	130	Y	Y	Y	N	N	N	N	N	LACS	1993-04	11	48	6	N	N	N	Y	N	N		14	N	N	N	N	N	N	Y	N	N	N	N			N			Y
32	23	F	M	59	N	N	Y	Y	N	N	170	Y	Y	Y	N	N	Y	N	N	PACS	1993-04	11	57	6	N	M	N	Y	N	Y		7	N	N	N	N	N	N	N	N	N	N	N			N			Y
64	5	D	F	77	Y	Y	Y	N	N	N	130	Y	Y	Y	Y	C	Y	N	N	TACS	1993-04	12	30	6	N	M	N	N	N	Y		14	N	N	N	N	Y	Y	N	N	N	N	N			N			Y
85	12	F	F	83	Y	Y	N	N	N	N	164	N	Y	Y	Y	C	C	N	C	TACS	1993-04	12	46	6	Y	N	Y	N	N	N		14	N	N	N	N	N	N	N	N	N	N	N			N			Y
78	8	F	M	59	Y	N	Y	N	N	N	180	Y	Y	Y	N	Y	Y	N	Y	TACS	1993-04	13	19	6	Y	N	Y	Y	N	N		7	N	N	N	N	N	N	N	N	N	N	N			N			Y
55	7	F	F	62	Y	N	Y	N	N	N	140	N	Y	Y	N	N	N	N	N	LACS	1993-04	13	30	6	N	N	N	Y	N	N		11	N	N	N	N	N	N	Y	N	N	N	N			N			Y
15	10	F	M	82	Y	N	N	N	N	N	120	Y	Y	Y	N	N	N	N	N	LACS	1993-04	14	41	6	Y	L	Y	Y	Y	N		10	N	N	N	N	N	N	N	N	N	N	N			N			Y
37	7	D	M	70	N	N	N	N	N	N	170	N	N	N	N	N	Y	Y	N	POCS	1993-04	16	32	6	N	N	N	N	N	N		14	N	N	N	N	Y	N	N	N	N	N	N			N			Y
85	12	F	M	68	N	N	N	N	N	N	176	Y	Y	Y	Y	C	Y	N	C	TACS	1993-04	21	33	6	N	L	N	N	N	N		14	N	N	N	N	N	Y	Y	N	N	N	N			N			N
78	8	F	F	85	N	Y	N	N	N	Y	140	N	N	N	Y	N	N	N	N	PACS	1993-04	22	5	6	Y	M	Y	Y	N	Y		6	N	N	N	N	N	N	N	N	N	N	N			N			N
2	30	F	F	82	Y	N	Y	N	N	N	205	Y	Y	Y	Y	C	N	N	N	TACS	1993-04	9	52	7	N	M	N	Y	N	Y		14	N	N	N	N	Y	N	N	N	N	N	N			N			Y
85	3	F	F	72	N	Y	N	N	N	N	145	Y	Y	Y	Y	N	C	N	N	PACS	1993-04	14	4	7	N	N	N	N	N	N		14	N	N	N	Y	N	N	Y	N	N	N	N			N			Y
102	38	F	M	52	Y	N	Y	Y	N	Y	160	Y	Y	Y	N	N	N	N	N	LACS	1994-01	21	1	2	Y	M	Y	Y	N	Y		14	N	N	N	N	N	N	N	N	N	N	N			N			Y
83	4	F	F	76	N	N	N	N	N	N	200	Y	Y	Y	Y	Y	C	C	N	TACS	1993-04	18	35	7	Y	N	Y	N	N	N		14	N	N	N	N	N	N	N	N	N	N	N			N			Y
33	9	D	M	80	N	N	N	N	N	Y	210	Y	Y	Y	Y	Y	Y	N	N	TACS	1993-04	20	34	7	Y	L	N	N	N	N		14	N	N	N	N	N	N	N	N	N	N	N			N			N
121	45	F	F	79	N	N	Y	Y	N	N	210	Y	Y	Y	N	N	N	N	N	LACS	1993-04	13	34	1	N	L	N	N	Y	N		14	N	N	N	N	N	N	N	N	N	N	N			N			Y
15	6	F	F	88	Y	N	N	N	N	N	190	Y	Y	Y	N	N	N	N	N	LACS	1993-04	9	38	1	Y	N	Y	Y	N	N		14	N	N	N	N	N	N	N	N	N	N	N			N			Y
47	8	D	M	81	N	N	Y	Y	N	N	160	Y	Y	Y	Y	C	N	N	N	TACS	1993-04	13	41	1	N	M	N	N	N	Y		4	N	N	N	N	Y	N	N	N	N	N	N			N			Y
74	16	F	M	76	N	N	N	N	N	N	205	Y	Y	Y	C	Y	Y	N	N	TACS	1993-05	16	12	4	N	N	N	N	N	N		14	N	N	N	N	N	N	N	N	N	N	N			N			Y
294	4	D	F	90	N	Y	Y	Y	N	N	210	Y	Y	Y	Y	N	C	N	N	PACS	1994-05	17	14	2	N	L	N	N	Y	N		14	N	N	N	N	N	N	N	Y	N	N	N			N			Y
123	30	F	M	78	N	N	Y	Y	N	N	220	Y	Y	Y	Y	N	N	N	N	PACS	1993-04	18	51	1	N	N	N	N	N	N		9	N	N	N	N	N	N	N	N	N	N	N			N			Y
123	28	F	F	70	N	N	N	N	N	N	180	Y	Y	Y	Y	N	N	N	N	PACS	1993-04	18	55	1	N	L	N	Y	Y	N		14	N	N	Y	N	Y	Y	N	N	N	N	N			N			Y
74	9	F	F	84	N	N	N	N	N	N	120	Y	Y	Y	N	C	C	N	N	PACS	1993-04	11	53	2	Y	N	Y	N	N	N		14	N	N	N	N	N	N	N	N	N	N	N			N			Y
4	8	F	M	72	N	N	N	N	N	N	170	N	Y	Y	N	N	N	N	N	LACS	1993-04	14	59	2	N	N	N	Y	N	N		14	N	N	N	N	N	N	N	N	N	N	N			N			Y
2	11	F	M	61	N	N	Y	N	N	N	170	N	Y	N	N	N	N	N	N	PACS	1993-04	20	38	2	Y	N	Y	Y	N	N		1	N	N	N	N	N	N	N	N	N	N	N			N			Y
53	30	F	M	59	N	N	Y	Y	Y	N	150	Y	Y	Y	Y	Y	N	N	N	TACS	1993-04	7	52	3	N	N	N	Y	N	N		14	N	N	N	N	N	N	Y	N	N	N	N			N			Y
36	24	F	M	69	Y	N	N	N	N	N	135	Y	Y	N	Y	N	N	N	N	PACS	1993-04	8	45	3	N	M	N	Y	N	Y		14	N	N	N	N	Y	N	N	N	N	N	N			N			Y
16	15	F	M	80	N	N	Y	N	N	N	175	N	Y	Y	Y	N	N	N	N	PACS	1993-04	12	36	3	Y	N	Y	Y	N	N		14	N	N	N	N	N	N	N	N	N	N	N			N			Y
35	10	D	F	87	N	N	Y	Y	N	N	180	Y	Y	Y	C	C	Y	N	N	TACS	1993-04	15	38	3	N	N	N	N	N	N		6	N	Y	N	N	N	N	N	N	N	N	N			N			Y
109	3	F	F	77	N	N	N	N	N	N	135	Y	Y	Y	Y	N	N	N	N	PACS	1993-04	17	29	1	Y	L	N	N	Y	N		14	N	N	N	N	Y	N	Y	N	N	N	N			N			Y
123	32	D	M	84	N	N	Y	Y	N	N	130	Y	Y	Y	N	N	N	N	N	PACS	1993-04	15	4	3	N	N	N	N	N	N		14	Y	Y	Y	Y	Y	Y	N	N	N	N	N			N			Y
72	7	D	F	82	Y	N	N	N	N	N	140	Y	Y	Y	Y	Y	C	Y	C	POCS	1993-04	16	11	3	N	L	N	Y	Y	N		8	N	N	N	N	N	N	N	N	N	N	N			N			Y
80	23	F	M	81	Y	N	Y	N	N	Y	150	N	Y	Y	N	N	N	N	N	LACS	1993-04	16	23	3	Y	N	Y	Y	N	N		14	N	N	N	N	N	N	N	N	N	N	N			N			Y
24	22	D	F	63	N	N	Y	Y	N	N	170	Y	Y	Y	N	Y	Y	N	N	TACS	1993-04	19	26	3	Y	N	Y	N	N	N		13	N	N	N	N	N	N	N	N	N	N	N			N			Y
129	5	D	F	76	N	Y	N	N	N	Y	170	Y	N	N	Y	C	N	N	N	PACS	1993-04	23	7	3	N	M	N	Y	N	Y		14	N	N	N	N	N	N	Y	N	N	N	N			N			Y
79	3	D	F	85	Y	Y	N	N	N	N	184	Y	Y	Y	N	C	C	N	N	PACS	1993-04	9	32	4	Y	N	Y	N	N	N		14	N	N	N	N	N	N	N	N	N	N	N			N			Y
37	32	F	F	85	N	N	N	N	N	N	210	Y	N	Y	N	N	N	N	N	PACS	1993-04	10	9	4	Y	L	Y	Y	Y	N		14	N	N	N	N	Y	N	N	N	N	N	N			N			Y
238	30	D	F	88	Y	N	Y	N	N	Y	155	N	Y	Y	Y	Y	Y	N	N	TACS	1993-12	15	50	4	N	M	N	N	N	Y		14	N	N	N	N	N	N	N	N	N	N	N			Y	37	BLEEDING OUT OF EXCORIATION	Y
60	8	F	M	65	Y	N	N	N	N	N	200	Y	Y	Y	N	N	N	N	N	LACS	1993-04	13	0	4	N	N	N	Y	N	N		14	N	N	N	N	Y	N	N	N	N	N	N			N			Y
79	6	D	F	73	Y	N	Y	Y	N	N	140	Y	Y	N	Y	C	N	N	Y	TACS	1993-04	15	29	4	Y	M	Y	N	N	Y		14	N	N	N	N	N	N	N	N	N	N	N			N			Y
32	4	F	M	91	N	Y	Y	Y	N	Y	155	Y	Y	Y	N	N	Y	N	N	PACS	1993-04	16	16	4	N	N	N	Y	N	N		14	N	N	N	N	N	N	N	N	N	N	N			N			Y
13	46	F	M	60	N	N	Y	N	N	N	190	Y	Y	Y	N	N	N	N	N	LACS	1993-04	18	15	4	Y	M	Y	Y	N	Y		7	N	N	N	N	N	N	N	N	N	N	N			N			Y
50	48	F	F	89	N	N	Y	Y	N	N	150	Y	Y	Y	N	Y	Y	N	N	TACS	1993-04	9	11	5	Y	N	Y	Y	N	N		14	N	N	N	N	N	N	N	N	N	N	N			N			Y
65	48	F	M	81	N	N	Y	N	N	N	200	N	Y	N	N	N	N	N	N	PACS	1993-04	10	46	5	N	L	N	N	Y	N		5	N	N	N	N	Y	N	N	N	N	N	N			N			Y
1	43	F	M	87	Y	N	N	N	N	N	125	N	Y	N	N	Y	Y	N	N	PACS	1993-04	13	10	5	Y	N	Y	Y	N	N		14	N	N	N	N	N	N	N	N	N	N	N			N			Y
96	6	D	F	88	Y	Y	Y	Y	N	N	180	Y	Y	Y	Y	Y	Y	N	N	TACS	1993-04	13	36	5	Y	N	Y	Y	N	N		14	N	N	N	N	N	N	N	N	N	N	N			N			Y
118	11	F	M	84	Y	Y	N	N	N	N	150	Y	Y	Y	Y	N	N	N	N	PACS	1993-04	14	24	5	Y	M	Y	Y	N	Y		14	N	N	N	N	N	N	N	Y	N	N	N			N			Y
71	39	U	F	37	N	N	Y	N	N	N	160	Y	Y	Y	C	C	C	N	N	PACS	1993-04	19	52	5	N	N	N	N	N	N		14	N	N	N	N	N	N	N	N	N	N	N			N			N
26	33	F	M	45	N	Y	Y	N	N	N	170	Y	Y	Y	N	N	N	N	N	LACS	1993-04	14	48	5	N	L	N	Y	Y	N		14	N	N	N	N	N	N	N	N	N	N	N			N			Y
60	7	F	F	83	N	N	Y	Y	N	N	135	N	Y	Y	N	N	N	N	N	LACS	1993-04	12	56	4	Y	M	Y	N	N	Y		14	N	N	N	N	Y	N	N	N	N	N	N			Y	40	EMATURIA	Y
1	16	F	M	63	N	N	N	N	N	N	160	Y	Y	Y	N	N	N	N	N	LACS	1993-04	8	12	6	Y	N	Y	Y	N	N		4	N	N	N	N	N	N	N	N	N	N	N			N			Y
32	23	D	F	73	N	N	Y	Y	N	N	150	N	Y	Y	N	Y	Y	N	N	TACS	1993-04	12	25	6	N	L	N	N	Y	N		14	N	N	N	N	N	N	N	N	N	N	N			N			Y
15	16	F	M	70	N	N	Y	N	N	N	170	Y	Y	N	N	N	N	N	N	LACS	1993-04	12	44	6	Y	L	Y	Y	Y	N		13	N	N	N	N	N	N	Y	N	N	N	N			N			Y
116	29	F	M	84	N	N	N	N	N	N	150	Y	Y	Y	Y	N	N	N	Y	PACS	1993-04	12	53	6	Y	M	Y	N	N	Y		14	N	N	N	N	N	N	N	N	N	N	N			N			Y
116	20	F	F	68	N	N	N	N	N	N	170	Y	Y	Y	Y	N	N	N	N	PACS	1993-04	13	24	6	N	N	N	N	N	N		14	N	N	N	N	N	N	N	N	N	N	N			N			Y
33	1	D	F	80	N	Y	N	N	N	N	90	N	Y	Y	Y	C	C	C	N	TACS	1993-04	16	38	6	N	N	N	N	N	N		0	N	N	N	N	N	N	N	N	N	N	N			N			N
89	10	D	M	81	Y	N	Y	N	N	N	152	Y	Y	Y	Y	N	Y	N	N	PACS	1993-04	16	40	6	Y	N	Y	N	N	N		13	N	N	N	N	N	N	N	N	N	N	N			N			Y
118	18	F	F	80	Y	N	N	N	N	Y	190	Y	Y	Y	N	N	N	N	N	LACS	1993-04	18	12	6	Y	N	Y	Y	N	N		13	N	N	N	N	N	N	N	Y	N	N	N			N			Y
35	7	F	M	58	N	N	Y	N	N	N	150	N	Y	Y	N	N	N	N	N	LACS	1993-04	21	0	6	N	N	N	Y	N	N		13	N	N	N	N	N	N	Y	N	N	N	N			N			Y
105	27	F	M	73	N	N	Y	N	N	Y	185	Y	Y	Y	N	N	N	N	Y	PACS	1993-05	10	36	7	N	L	N	N	Y	N		14	N	N	N	N	N	N	N	N	N	N	N			N			Y
78	4	F	M	78	N	N	N	N	N	Y	200	N	Y	Y	N	N	N	N	N	LACS	1993-06	22	50	7	Y	N	Y	Y	N	N		14	Y	N	N	N	N	N	N	N	Y	N	N			N			Y
124	8	F	M	63	N	N	Y	N	N	N	170	Y	Y	Y	Y	N	N	N	N	PACS	1993-05	22	33	7	Y	M	Y	Y	N	Y		14	N	N	N	N	N	N	Y	N	N	N	N			N			Y
96	8	D	M	78	N	N	N	N	N	N	150	Y	Y	Y	N	Y	Y	N	N	TACS	1993-05	9	29	1	Y	N	Y	N	N	N		6	N	N	N	N	N	N	N	N	N	N	N			N			Y
78	2	D	M	81	N	Y	N	N	N	N	130	Y	Y	Y	Y	C	C	C	N	TACS	1993-05	12	22	2	N	N	N	N	N	N		14	N	N	N	N	N	N	N	N	N	N	N			N			N
60	12	F	F	82	N	N	Y	Y	N	N	130	Y	Y	Y	N	Y	N	N	N	PACS	1993-05	12	43	2	N	N	N	N	N	N		14	N	N	N	N	Y	N	N	N	N	N	N			N			Y
60	28	F	F	47	N	N	Y	N	N	N	180	N	Y	N	N	N	N	N	N	PACS	1993-05	12	47	2	N	N	N	N	N	N		5	N	N	N	N	N	N	N	N	N	N	N			N			Y
105	25	F	F	38	N	N	Y	N	N	Y	170	N	N	N	N	Y	N	Y	N	POCS	1993-05	13	59	2	Y	L	Y	Y	Y	N		11	N	N	N	N	N	N	N	N	N	N	N			N			Y
15	10	F	M	77	N	N	Y	N	N	N	180	Y	Y	Y	N	N	N	N	N	LACS	1993-05	14	58	2	Y	M	Y	Y	N	Y		14	N	N	N	N	N	N	N	N	N	N	N			N			Y
1	10	F	F	81	N	N	Y	Y	N	N	160	Y	Y	Y	N	N	Y	N	N	PACS	1993-07	17	51	5	N	M	N	Y	N	Y		5	N	N	N	N	N	N	N	N	N	N	N			Y	11	SUBCUTANEOUS HAEMATOMA	Y
61	10	F	M	74	N	N	N	N	N	N	175	N	N	Y	N	N	N	N	N	PACS	1993-05	19	3	2	Y	N	N	N	N	N		9	N	N	N	N	N	N	N	N	N	N	N			N			N
2	31	F	M	75	N	N	Y	N	N	N	125	Y	Y	N	Y	N	Y	N	N	PACS	1993-05	21	5	2	N	N	N	Y	N	N		14	N	N	N	N	N	N	N	N	N	N	N			N			Y
69	17	F	F	86	N	Y	N	N	N	N	180	N	Y	Y	N	N	N	N	N	LACS	1993-05	11	53	3	Y	N	Y	Y	N	N		14	N	N	N	N	Y	N	N	N	N	N	N			N			Y
50	23	D	M	50	N	N	Y	N	N	N	130	N	Y	Y	Y	N	C	C	C	PACS	1993-05	12	26	3	Y	M	Y	N	N	Y		14	N	N	N	N	N	N	N	N	N	N	N			N			Y
6	48	F	M	59	N	N	N	N	N	N	190	N	Y	Y	Y	N	N	Y	N	POCS	1993-05	14	8	3	N	L	N	Y	N	N		1	N	N	N	N	N	N	N	N	N	N	N			N			Y
70	3	F	F	82	N	N	N	N	N	N	150	Y	Y	Y	Y	N	N	N	N	PACS	1993-05	14	47	3	Y	N	N	N	N	N		14	N	N	N	N	N	N	N	N	N	N	N			N			N
96	7	F	F	70	N	N	Y	N	N	Y	210	Y	Y	Y	N	N	N	N	N	LACS	1993-05	17	38	3	N	L	N	Y	Y	N		14	N	N	N	N	N	N	N	N	N	N	N			N			Y
74	11	D	F	73	N	Y	N	N	N	N	215	Y	Y	Y	Y	C	C	C	C	TACS	1993-05	11	46	4	N	L	N	N	Y	N		1	N	N	N	N	N	N	N	N	N	N	N			N			Y
47	6	F	F	42	N	N	Y	Y	N	N	90	N	N	N	Y	C	N	N	N	PACS	1993-05	12	3	4	N	N	N	Y	N	N		10	N	N	N	N	Y	N	N	N	N	N	N			N			Y
72	4	D	M	76	N	Y	N	N	N	Y	140	Y	Y	Y	C	Y	C	C	C	TACS	1993-05	12	51	4	Y	N	Y	N	N	N		14	N	N	N	N	N	N	N	N	N	N	N			N			Y
119	24	D	F	56	N	N	Y	Y	N	Y	110	N	N	N	Y	Y	N	Y	N	POCS	1993-05	16	55	4	Y	M	Y	Y	N	Y		9	N	N	N	N	N	N	Y	N	N	N	N			N			Y
50	36	F	F	79	Y	N	Y	Y	N	N	230	N	Y	Y	N	N	N	N	N	LACS	1993-05	20	4	4	Y	N	Y	Y	N	N		8	N	N	N	N	N	N	N	N	N	N	N			N			Y
124	12	F	M	64	N	Y	Y	N	N	N	142	Y	Y	Y	Y	Y	N	N	N	TACS	1993-05	22	21	4	N	N	N	Y	N	N		14	N	N	N	N	N	N	Y	N	N	N	N			N			Y
124	24	F	F	60	N	Y	Y	N	N	N	140	Y	Y	N	Y	N	N	N	N	PACS	1993-05	22	27	4	Y	N	Y	Y	N	N		14	N	N	N	N	N	N	N	N	N	N	N			N			Y
124	10	F	M	65	N	Y	Y	N	N	N	160	Y	Y	Y	N	C	Y	N	N	TACS	1993-05	22	30	4	Y	L	Y	N	Y	N		5	N	N	N	N	N	N	N	N	N	N	N			N			N
130	10	F	F	75	Y	N	Y	N	N	N	190	Y	Y	Y	N	N	N	N	N	LACS	1993-05	17	52	4	N	M	N	Y	N	Y		6	N	N	N	N	N	N	N	N	N	N	N			N			Y
38	14	F	M	82	N	N	N	N	Y	N	210	N	N	N	Y	N	N	Y	Y	POCS	1993-05	11	28	5	N	L	N	N	Y	N		10	N	N	N	N	Y	Y	Y	N	N	N	N			N			N
78	2	D	M	69	N	N	N	N	N	N	150	Y	Y	Y	Y	C	C	C	C	TACS	1993-04	1	39	6	Y	L	N	Y	N	N		14	N	N	N	N	N	N	N	N	N	N	N			N			Y
85	24	F	M	71	N	N	N	N	N	Y	210	Y	Y	Y	N	N	N	Y	C	POCS	1993-05	15	33	5	N	M	N	Y	N	Y		11	N	N	N	N	N	N	N	N	N	N	N			N			Y
11	24	F	M	69	N	N	Y	N	N	N	170	N	Y	Y	N	N	N	Y	N	POCS	1993-05	16	55	5	Y	L	Y	Y	Y	N		14	N	N	N	N	N	N	N	N	N	N	N			N			Y
89	9	D	F	80	N	N	Y	N	N	Y	150	N	Y	Y	N	C	C	N	N	PACS	1993-05	17	11	5	N	N	N	N	N	N		14	N	N	N	N	N	N	N	N	N	N	N			N			Y
105	12	F	M	74	Y	N	Y	Y	N	N	160	Y	Y	Y	Y	Y	C	N	N	TACS	1993-05	17	25	5	N	N	N	N	N	N		14	N	N	N	N	N	N	N	N	N	N	N			N			Y
87	7	F	F	60	Y	Y	Y	Y	N	Y	160	N	N	N	Y	N	N	N	Y	PACS	1993-05	17	28	5	N	N	N	N	N	N		4	N	N	N	Y	N	N	N	N	N	N	N			N			Y
74	11	F	M	75	N	N	N	N	N	N	220	Y	Y	Y	Y	C	C	N	N	TACS	1993-05	23	39	5	Y	L	Y	Y	Y	N		14	N	N	N	N	N	N	N	N	N	N	N			N			Y
10	5	D	F	64	Y	Y	Y	Y	N	N	140	Y	Y	Y	Y	Y	N	N	N	TACS	1994-04	10	55	6	Y	N	Y	N	N	N		2	N	N	N	N	Y	N	N	N	N	N	N			N			Y
113	18	F	M	81	N	Y	Y	Y	N	N	160	Y	Y	Y	N	N	N	N	N	LACS	1993-05	19	40	6	Y	N	Y	Y	N	N		7	N	N	N	N	N	N	N	N	N	N	N			N			Y
83	38	F	F	82	N	N	N	N	N	N	120	N	N	N	N	Y	Y	N	N	PACS	1993-05	10	55	6	Y	M	Y	Y	N	Y		14	N	N	N	N	N	N	N	N	N	N	N			N			Y
33	36	F	M	78	N	N	N	N	N	Y	140	N	Y	Y	N	N	N	N	N	LACS	1993-05	11	0	6	N	N	N	N	N	N		8	N	N	N	N	N	N	N	N	N	N	N			N			Y
65	40	F	M	71	N	N	N	N	N	N	175	Y	N	N	Y	N	N	N	N	PACS	1993-05	11	35	6	Y	N	Y	Y	N	N		7	N	N	N	N	N	N	N	N	N	N	N			N			Y
8	24	F	M	53	N	N	Y	Y	N	Y	150	N	N	N	N	Y	N	Y	N	POCS	1993-05	12	23	6	N	N	N	N	N	N		14	N	N	N	N	N	N	N	N	N	N	N			N			Y
96	24	F	F	85	N	N	Y	Y	N	N	180	N	Y	Y	N	Y	N	N	N	PACS	1993-05	15	7	6	Y	L	Y	Y	Y	N		14	N	N	N	N	N	N	N	N	N	N	N			N			Y
18	24	F	M	83	N	N	N	N	N	N	230	Y	Y	N	Y	N	N	N	N	PACS	1993-05	12	9	5	Y	N	Y	Y	N	N		13	N	N	N	N	Y	N	N	N	N	N	N			N			Y
124	24	F	M	38	N	N	Y	N	N	Y	200	Y	Y	N	N	N	N	Y	Y	POCS	1993-05	16	35	6	N	N	N	Y	N	N		14	N	N	N	N	N	N	Y	N	N	N	N			N			Y
96	4	F	F	73	N	N	Y	N	N	N	160	Y	Y	Y	N	N	N	N	N	LACS	1993-05	21	23	6	N	M	N	Y	N	Y		14	N	N	N	N	N	N	N	N	N	N	N			N			Y
32	24	F	M	80	N	N	Y	Y	N	N	140	N	N	N	N	N	N	Y	N	POCS	1993-05	22	3	6	Y	L	Y	Y	Y	N		5	N	N	N	N	N	N	N	N	N	N	N			Y	9	OOZING & BRUISING FROM INJECT	Y
2	11	F	M	62	N	N	Y	N	N	N	120	Y	Y	Y	N	C	Y	N	N	TACS	1993-05	9	38	7	N	M	N	Y	N	Y		14	N	N	N	N	Y	N	N	N	N	N	N			N			Y
127	17	F	M	72	N	N	N	N	N	Y	160	Y	Y	Y	Y	Y	N	N	N	TACS	1993-05	9	41	7	N	N	N	Y	N	N		13	N	N	N	N	N	N	Y	N	N	N	N			N			Y
90	48	F	M	47	Y	N	Y	Y	N	N	150	Y	Y	Y	N	N	N	N	N	LACS	1993-05	9	44	7	Y	N	Y	Y	N	N		14	N	N	N	N	N	N	N	N	N	N	N			N			Y
127	29	F	F	62	N	N	N	N	Y	Y	180	Y	Y	N	Y	N	Y	N	N	PACS	1993-05	9	46	7	Y	N	Y	Y	N	N		13	N	N	N	N	N	N	N	Y	N	N	N			N			Y
65	47	D	F	85	N	N	Y	N	N	N	180	Y	Y	Y	Y	N	Y	N	N	PACS	1993-05	11	27	7	N	L	N	N	Y	N		14	N	N	N	N	Y	Y	N	N	N	N	N			N			Y
60	18	F	F	84	N	N	Y	Y	N	N	150	Y	Y	Y	N	N	N	N	N	LACS	1993-05	12	47	7	Y	L	Y	Y	Y	N		14	N	N	N	N	Y	N	N	N	N	N	N			N			Y
79	5	F	F	80	N	N	N	N	N	Y	125	N	Y	Y	Y	C	C	N	N	TACS	1993-05	14	48	7	Y	M	Y	N	N	Y		14	N	N	N	N	N	N	N	N	N	N	N			N			Y
12	5	D	M	70	N	Y	Y	N	N	N	140	Y	Y	Y	N	Y	Y	N	N	TACS	1993-03	15	24	6	N	N	N	N	N	N		12	N	N	Y	N	Y	N	N	N	N	N	N			N			Y
3	12	D	F	77	Y	Y	Y	N	N	Y	170	Y	Y	Y	Y	Y	C	Y	N	POCS	1993-05	18	19	7	Y	N	Y	Y	N	N		14	N	N	N	N	N	N	N	N	N	N	N			N			Y
81	6	F	F	68	N	N	N	N	N	Y	230	N	Y	Y	N	N	N	N	N	LACS	1993-05	20	36	7	Y	L	Y	N	Y	N		14	N	N	N	N	N	N	N	N	N	N	N			N			Y
83	4	F	F	60	Y	N	N	N	N	N	170	Y	Y	Y	Y	C	C	N	N	TACS	1993-05	12	27	5	Y	N	Y	Y	N	N		14	N	N	N	N	N	N	Y	N	N	N	N			N			Y
73	20	F	M	67	N	N	Y	N	N	N	164	N	Y	N	N	N	N	N	Y	PACS	1993-05	11	1	1	Y	M	Y	Y	N	Y		14	N	N	N	N	N	N	N	N	N	N	N			N			Y
33	26	F	F	77	N	N	N	N	N	N	170	Y	Y	Y	Y	N	N	N	N	PACS	1993-05	12	38	1	N	L	N	N	Y	N		14	N	N	N	N	N	N	N	N	N	N	N			N			Y
119	24	D	F	67	N	N	N	N	N	N	100	C	Y	Y	C	C	C	C	C	PACS	1993-05	15	23	1	Y	N	Y	N	N	N		3	N	N	N	N	N	N	N	N	N	N	N			N			Y
96	5	F	M	57	N	N	Y	N	N	N	130	Y	Y	Y	N	Y	Y	N	N	TACS	1993-05	17	21	1	N	N	N	Y	N	N		14	N	N	N	N	N	N	N	N	N	N	N			N			Y
50	21	F	M	45	N	N	Y	N	N	N	140	Y	Y	Y	N	N	N	N	N	LACS	1993-05	18	43	1	N	L	N	N	Y	N		14	N	N	N	N	N	N	N	N	N	N	N			N			Y
129	5	F	F	80	N	Y	N	N	N	N	180	Y	Y	Y	Y	C	C	N	N	TACS	1993-05	22	50	1	Y	N	Y	Y	N	N		14	N	N	N	N	N	N	N	N	N	N	N			N			Y
26	29	F	F	56	N	N	Y	N	N	N	140	Y	Y	Y	N	N	N	N	N	LACS	1993-05	17	57	1	Y	N	Y	Y	N	N		4	N	N	N	N	N	N	N	N	N	N	N			N			Y
113	30	F	M	83	N	N	Y	Y	N	Y	180	N	Y	Y	Y	N	N	N	N	PACS	1993-05	18	11	2	N	M	N	Y	N	Y		3	N	N	N	N	N	N	N	N	N	N	N			N			Y
1	6	F	M	62	Y	Y	N	N	N	Y	184	Y	Y	Y	Y	Y	C	N	N	TACS	1993-05	8	33	2	N	M	N	N	N	N		10	N	N	N	N	N	N	N	N	N	N	N			N			Y
47	24	F	M	85	N	N	Y	N	N	N	190	Y	N	N	Y	N	N	N	N	PACS	1993-05	9	11	2	Y	M	Y	Y	N	Y		12	N	N	N	N	Y	N	N	N	N	N	N			N			Y
33	20	F	F	71	N	N	N	N	N	N	140	N	Y	Y	Y	Y	C	N	N	TACS	1993-05	9	55	2	N	N	N	Y	N	N		14	N	N	N	N	N	N	N	N	N	N	N			N			Y
188	8	F	F	84	N	Y	N	N	N	N	185	Y	Y	Y	Y	C	C	N	N	TACS	1993-05	22	15	6	Y	L	Y	Y	Y	N		14	N	N	N	N	N	N	Y	N	N	N	N			N			Y
2	3	F	F	61	N	N	Y	N	N	N	170	Y	Y	Y	Y	Y	N	N	N	TACS	1993-05	12	59	2	Y	M	N	N	N	N		14	N	N	N	N	Y	N	N	N	N	N	N			Y	11	HAEMORRHAGIC TRANSFORMATION	Y
32	6	F	F	68	Y	N	Y	Y	N	Y	140	Y	Y	Y	Y	C	C	Y	Y	POCS	1993-05	13	12	2	N	N	N	N	N	N		14	N	N	N	N	N	N	N	N	N	N	N			N			Y
3	8	F	F	62	Y	N	Y	N	N	N	150	Y	Y	Y	N	N	N	N	N	LACS	1993-05	14	34	2	N	L	N	Y	Y	N		13	N	N	N	N	N	N	N	N	N	N	N			N			Y
3	19	F	M	68	N	N	Y	N	N	N	150	Y	N	N	Y	N	N	N	N	PACS	1993-05	14	36	2	Y	N	Y	Y	N	N		14	N	N	N	N	N	N	N	N	N	N	N			N			Y
3	19	F	M	63	N	N	Y	N	N	N	160	Y	N	N	N	N	N	N	N	PACS	1993-05	14	38	2	N	L	N	N	Y	N		14	N	N	N	N	N	N	N	N	N	N	N			N			Y
41	36	F	M	66	N	N	Y	Y	N	N	160	Y	Y	Y	N	N	N	N	N	LACS	1993-05	15	36	2	Y	N	Y	Y	N	N		14	N	N	N	N	Y	N	N	N	N	N	N			N			Y
38	6	F	M	75	Y	N	N	N	N	N	210	N	Y	Y	Y	N	N	N	Y	PACS	1994-08	16	17	3	Y	N	Y	N	N	N		14	N	N	N	N	N	N	Y	N	N	N	N			N			Y
48	9	F	F	79	N	N	Y	Y	N	N	180	Y	Y	N	Y	N	N	N	N	PACS	1993-05	16	57	2	Y	N	Y	Y	N	N		14	N	N	N	N	N	N	Y	N	N	N	N			N			Y
37	29	F	M	32	N	N	Y	Y	N	N	150	N	Y	N	N	Y	N	N	N	PACS	1993-05	17	24	2	N	N	N	N	N	N		14	N	N	N	N	Y	N	N	N	N	N	N			N			Y
119	48	F	F	86	N	N	Y	Y	N	N	180	Y	N	N	Y	Y	Y	N	N	PACS	1993-05	17	57	2	Y	L	Y	Y	Y	N		2	N	N	N	N	N	N	N	N	N	N	N			N			Y
245	12	F	F	81	N	Y	Y	N	N	N	130	N	N	N	N	C	C	N	C	PACS	1993-10	18	29	6	Y	M	N	Y	N	N		14	N	N	N	N	N	N	N	N	N	N	N			Y	24	LARGE HAEMATOMAS BOTH THIGHS	Y
47	20	F	M	62	Y	N	Y	N	N	N	170	Y	Y	Y	N	N	N	N	N	LACS	1993-05	17	17	3	Y	M	Y	Y	N	Y		8	N	N	N	N	N	N	N	N	N	N	N			N			N
50	23	D	F	83	Y	N	Y	Y	N	N	140	Y	Y	Y	Y	C	C	N	C	TACS	1993-05	19	46	3	Y	N	Y	N	N	N		2	N	N	N	N	N	N	N	N	N	N	N			N			Y
77	36	F	M	71	N	N	Y	Y	N	N	170	N	N	Y	N	N	N	Y	N	POCS	1993-05	11	49	4	Y	M	Y	Y	N	Y		14	N	N	N	N	N	N	N	N	N	N	N			N			Y
34	46	F	M	83	N	N	Y	Y	N	N	150	Y	Y	N	N	C	Y	N	N	TACS	1993-05	13	44	4	N	M	N	N	N	Y		14	N	N	N	N	N	N	N	N	N	N	N			N			Y
158	30	F	M	70	Y	N	Y	Y	N	N	150	Y	Y	Y	Y	N	N	N	N	PACS	1993-05	13	50	4	Y	N	Y	Y	N	N		14	N	N	N	N	N	N	N	N	N	N	N			N			Y
118	19	F	M	50	N	N	Y	Y	N	N	140	N	N	N	N	N	N	Y	N	POCS	1993-05	14	7	4	N	N	N	Y	N	N		14	N	N	N	N	N	N	N	N	N	N	N			N			Y
172	3	D	M	78	N	N	Y	N	N	Y	130	Y	Y	Y	N	Y	Y	N	C	TACS	1993-05	15	59	4	Y	M	Y	N	N	Y		3	N	N	N	N	N	N	N	N	N	N	N			N			Y
80	24	D	M	80	N	N	N	N	N	N	120	Y	Y	N	N	N	N	N	N	PACS	1993-05	16	21	4	N	L	N	Y	N	N		14	N	N	Y	N	N	N	N	N	N	N	N			N			Y
24	36	F	F	54	N	N	Y	Y	N	N	150	Y	Y	Y	Y	C	C	N	N	TACS	1993-05	19	2	4	N	N	N	N	N	N		13	N	N	N	N	N	N	N	N	N	N	N			N			Y
39	8	D	F	80	N	N	N	N	N	N	150	Y	Y	Y	N	N	N	N	Y	PACS	1993-05	19	22	4	Y	N	Y	Y	N	N		14	N	N	N	N	N	N	N	N	N	N	N			N			Y
81	4	D	M	64	N	N	N	N	N	N	180	C	Y	Y	Y	C	C	N	C	TACS	1993-05	21	31	4	Y	N	Y	Y	N	N		14	N	N	N	N	N	N	N	N	N	N	N			N			Y
118	16	F	M	83	N	N	N	N	N	N	180	Y	Y	Y	N	N	N	N	N	LACS	1993-08	14	5	6	N	M	N	Y	N	Y		14	N	N	N	N	N	N	Y	Y	N	N	N			N			Y
34	33	F	F	75	Y	N	Y	N	N	Y	200	N	Y	Y	N	N	N	N	N	LACS	1993-05	16	27	5	Y	N	Y	Y	N	N		7	N	N	N	N	N	N	N	N	N	N	N			N			Y
87	34	F	F	83	Y	N	Y	Y	N	N	138	Y	Y	Y	N	C	Y	N	C	TACS	1993-05	17	16	5	N	M	N	Y	N	Y		14	N	N	N	N	N	N	N	N	N	N	N			N			Y
113	6	D	M	78	Y	N	Y	N	N	N	175	Y	Y	Y	N	C	C	N	N	PACS	1993-05	14	16	6	N	M	N	N	N	Y		13	N	N	N	N	N	N	N	N	N	N	N			N			Y
69	20	U	F	74	N	Y	Y	N	N	N	180	Y	Y	Y	C	C	C	C	Y	PACS	1993-05	8	45	6	Y	M	Y	N	N	Y		1	N	N	N	N	Y	N	N	N	N	N	N			Y	13	INFARCIMENTO EMORRAGICO	Y
73	34	D	F	79	Y	N	Y	Y	N	N	170	Y	Y	C	Y	N	Y	N	N	PACS	1993-03	17	9	2	Y	M	Y	Y	N	Y		14	N	N	N	N	N	N	N	N	N	N	N			N			Y
53	15	F	F	82	N	N	Y	N	N	N	190	N	N	N	N	N	N	Y	N	POCS	1993-05	10	16	6	N	N	N	Y	N	N		14	Y	N	N	N	N	N	N	N	N	N	N			N			Y
85	24	F	M	87	N	N	N	N	N	N	140	Y	Y	Y	Y	C	N	N	C	TACS	1993-05	12	5	6	Y	L	N	N	N	N		14	N	N	N	N	N	N	N	N	N	N	N			N			N
74	24	F	M	61	Y	N	Y	Y	N	N	160	Y	Y	Y	Y	C	N	N	N	TACS	1993-05	17	6	6	Y	N	Y	Y	N	N		14	N	N	N	N	N	N	N	N	N	N	N			N			Y
87	19	D	F	83	N	Y	Y	Y	N	N	140	Y	Y	Y	Y	C	C	C	C	TACS	1993-05	17	39	6	N	L	N	N	Y	N		14	N	Y	N	Y	N	N	N	N	N	N	N			N			Y
129	44	F	F	41	N	N	Y	N	N	N	140	N	Y	N	N	N	N	N	N	PACS	1993-05	19	37	6	N	L	N	Y	Y	N		6	N	N	Y	N	N	N	N	N	N	N	N			N			Y
88	11	F	F	48	N	N	N	N	N	Y	180	Y	Y	Y	N	N	N	N	N	LACS	1993-05	9	45	7	N	N	N	Y	N	N		14	N	N	N	N	N	N	N	N	N	N	N			N			Y
109	4	F	M	76	N	Y	N	N	N	N	170	N	Y	N	Y	N	N	N	N	PACS	1993-05	10	41	7	Y	N	Y	Y	N	N		7	N	N	N	N	N	N	Y	N	N	N	N			N			Y
110	14	F	M	76	N	N	Y	Y	N	N	110	Y	Y	Y	N	N	Y	N	N	PACS	1993-05	11	38	7	N	N	N	N	N	N		14	N	N	N	N	Y	N	Y	N	N	N	N			N			Y
115	2	D	F	83	N	Y	N	N	N	N	150	Y	Y	Y	Y	C	C	N	N	TACS	1993-05	12	1	7	Y	L	Y	N	Y	N		3	N	N	N	N	N	N	N	N	N	N	N			N			N
63	22	F	M	83	N	N	Y	N	N	N	160	Y	Y	N	Y	N	N	N	N	PACS	1993-05	12	27	7	Y	M	Y	Y	N	Y		14	N	N	Y	N	Y	N	N	N	N	N	N			N			Y
30	24	F	M	73	N	N	Y	N	N	N	180	N	Y	Y	N	N	N	N	N	LACS	1993-05	14	19	7	Y	L	Y	Y	Y	N		14	N	N	N	N	N	N	N	Y	N	N	N			N			Y
64	8	F	F	81	Y	N	N	N	N	N	160	Y	Y	Y	N	C	N	N	N	PACS	1993-05	14	42	7	N	N	N	Y	N	N		14	N	N	N	N	Y	N	Y	N	N	N	N			N			Y
35	18	D	M	83	N	N	Y	N	N	N	150	Y	Y	Y	Y	C	C	C	C	TACS	1993-05	11	40	1	N	N	N	Y	N	N		11	N	N	N	N	N	N	Y	N	N	N	N			N			Y
89	12	F	M	62	N	N	N	N	N	Y	150	Y	Y	Y	N	N	N	N	N	LACS	1993-05	12	5	1	Y	M	Y	Y	N	Y		4	N	N	N	N	N	N	N	N	N	N	N			N			Y
89	3	D	M	71	Y	N	N	N	N	N	170	Y	N	N	Y	N	N	N	N	PACS	1993-05	12	7	1	N	N	N	N	N	N		7	N	N	N	Y	N	N	N	N	N	N	N			N			Y
25	46	D	F	72	N	N	Y	N	N	N	200	Y	Y	Y	Y	C	C	N	N	TACS	1993-05	16	26	2	Y	N	Y	Y	N	N		14	N	N	N	N	N	N	N	N	N	N	N			N			Y
39	12	F	M	79	Y	Y	N	N	N	N	130	N	Y	Y	N	N	N	N	N	LACS	1993-05	13	1	2	N	M	N	N	N	Y		9	N	N	N	Y	N	N	N	N	N	N	N			N			Y
171	24	F	M	90	N	N	N	N	N	N	180	Y	Y	Y	Y	N	N	N	N	PACS	1993-05	14	49	2	Y	N	Y	Y	N	N		14	N	N	N	N	N	N	Y	N	N	N	N			N			Y
124	12	F	M	75	Y	N	Y	N	N	N	130	Y	Y	Y	N	N	N	N	N	LACS	1993-05	16	23	2	Y	L	Y	Y	Y	N		14	N	N	N	N	N	N	N	N	N	N	N			N			Y
119	10	F	M	66	Y	N	N	N	N	N	200	Y	Y	Y	N	N	N	N	N	LACS	1993-05	18	52	2	Y	N	Y	Y	N	N		4	N	N	N	N	N	N	N	N	N	N	N			Y	19	NAUSEA ? RELATED TO ASPIRIN	Y
85	10	D	F	78	N	N	N	N	N	N	110	Y	Y	Y	Y	C	C	Y	N	POCS	1993-05	20	46	2	Y	L	N	N	N	N		14	N	N	N	N	N	Y	N	N	N	N	N			N			N
105	11	F	F	74	N	N	Y	N	N	N	140	N	Y	Y	N	N	Y	N	N	PACS	1993-05	22	11	2	N	N	N	N	N	N		14	N	N	N	N	N	N	N	N	N	N	N			N			Y
83	40	F	F	79	Y	N	N	N	N	N	160	Y	Y	Y	N	Y	Y	N	N	TACS	1993-12	11	46	5	Y	N	Y	Y	N	N		14	N	N	N	N	N	N	N	N	N	N	N			N			Y
210	27	F	M	82	N	N	N	N	N	N	140	Y	Y	Y	Y	C	C	N	Y	TACS	1994-01	19	31	2	N	N	N	N	N	N		14	N	N	N	N	N	N	N	N	N	N	N			N			Y
24	30	F	M	50	Y	N	Y	N	N	N	140	N	N	N	N	Y	N	N	N	POCS	1993-05	11	14	3	Y	M	Y	Y	N	Y		3	N	N	N	N	N	N	N	N	N	N	N			N			Y
9	24	D	F	84	N	N	Y	Y	N	N	180	Y	Y	Y	N	C	Y	N	N	TACS	1993-03	16	29	4	N	L	N	N	Y	N		14	N	N	N	N	N	N	N	N	N	N	N			N			Y
3	47	F	M	68	N	N	Y	Y	N	N	175	N	N	N	Y	N	N	N	N	PACS	1993-05	11	43	3	Y	N	Y	Y	N	N		14	N	N	N	N	N	N	N	N	N	N	N			N			Y
129	12	F	F	79	N	N	N	N	N	N	170	Y	Y	Y	N	N	C	N	N	PACS	1993-05	13	21	3	N	L	N	N	Y	N		14	N	N	N	N	N	N	N	N	N	N	N			N			Y
129	26	D	M	57	N	N	N	N	N	N	180	Y	Y	Y	Y	N	Y	N	N	PACS	1993-05	15	11	3	N	M	N	Y	N	Y		14	N	N	N	N	N	N	N	N	N	N	N			N			Y
96	28	F	M	73	Y	N	N	N	N	N	120	N	Y	Y	N	N	N	N	N	LACS	1993-05	16	18	3	Y	N	Y	Y	N	N		11	N	N	N	N	N	N	N	N	N	N	N			N			Y
77	10	D	M	54	N	N	Y	N	N	N	160	Y	Y	Y	N	N	Y	Y	N	POCS	1993-04	17	30	7	Y	N	Y	N	N	N		14	N	N	N	N	N	N	N	N	N	N	N			N			Y
4	26	D	M	69	N	N	Y	N	N	N	150	Y	Y	Y	N	C	Y	Y	N	POCS	1993-05	17	57	3	Y	N	Y	Y	N	N		14	N	N	N	N	N	N	N	N	N	N	N			N			Y
74	20	D	F	84	N	N	N	N	N	N	140	Y	Y	N	Y	C	C	C	N	TACS	1993-08	13	4	3	N	L	N	N	Y	N		1	N	N	N	N	N	N	N	N	N	N	N			N			N
130	47	F	F	78	N	N	Y	N	N	N	160	N	N	N	N	N	N	Y	N	POCS	1993-05	14	29	3	N	M	N	Y	N	Y		3	N	N	N	N	N	N	N	N	N	N	N			N			Y
2	17	F	M	79	N	N	Y	Y	N	N	170	Y	Y	Y	Y	Y	N	N	N	TACS	1993-05	11	28	4	Y	L	N	N	N	N		14	N	N	N	N	Y	N	N	N	N	N	N			Y	19	HAEMORRAGIC TRANSFORMATION	Y
72	3	F	M	77	N	Y	N	N	N	N	150	N	Y	Y	N	N	N	N	N	LACS	1993-05	11	52	4	N	N	N	N	N	N		4	N	N	N	N	N	N	N	N	N	N	N			N			Y
81	23	D	M	85	N	Y	N	N	N	N	160	Y	Y	Y	N	C	Y	C	C	TACS	1993-05	12	1	4	Y	N	Y	Y	N	N		14	N	N	N	N	N	N	N	N	N	N	N			N			Y
16	24	F	M	68	N	Y	Y	N	N	N	140	N	Y	N	N	N	N	N	N	PACS	1993-05	12	29	4	N	L	N	N	Y	N		14	N	N	N	N	N	N	N	N	N	N	N			N			Y
24	30	F	F	87	N	N	Y	Y	N	N	120	N	Y	Y	Y	C	C	N	N	TACS	1993-05	14	3	4	N	N	N	N	N	N		13	N	N	N	N	N	N	Y	N	N	N	N			N			Y
5	13	F	F	38	N	N	Y	Y	N	N	120	Y	Y	Y	N	Y	Y	N	N	TACS	1993-05	12	53	4	Y	N	Y	Y	N	N		14	N	N	N	N	N	N	N	N	N	N	N			N			Y
3	32	F	M	61	N	N	Y	N	N	N	140	N	Y	Y	N	N	N	N	N	LACS	1993-05	13	57	4	N	M	N	Y	N	Y		14	N	N	N	N	N	N	N	N	N	N	N			N			Y
11	39	F	F	76	Y	N	Y	N	N	N	130	N	N	N	Y	N	N	Y	N	POCS	1993-05	15	37	4	Y	M	Y	N	N	Y		14	N	N	N	N	N	N	N	N	N	N	N			N			Y
115	24	F	M	50	N	N	N	N	N	N	130	Y	Y	N	N	N	N	N	N	LACS	1993-05	18	25	4	Y	L	Y	N	Y	N		6	N	N	N	N	N	N	N	N	N	N	N			N			N
39	12	D	F	81	N	Y	N	N	N	N	160	Y	Y	Y	Y	C	Y	C	N	TACS	1994-02	20	37	2	N	N	N	N	N	N		14	N	N	N	N	N	N	N	N	N	N	N			N			Y
188	24	F	F	67	Y	N	Y	Y	N	Y	210	Y	Y	Y	N	N	C	C	C	PACS	1993-05	7	19	5	Y	N	Y	Y	N	N		14	N	N	N	N	N	N	Y	N	N	N	N			N			Y
36	6	F	M	67	N	N	Y	Y	N	Y	250	Y	Y	Y	Y	Y	N	N	N	TACS	1993-05	9	4	5	N	M	N	Y	N	Y		14	N	N	N	N	Y	N	Y	N	N	N	N			N			Y
33	5	F	F	74	N	N	N	N	N	Y	160	Y	Y	Y	N	N	Y	N	N	PACS	1993-05	16	26	5	N	N	Y	Y	N	N		9	N	N	Y	N	N	N	N	N	N	N	N			N			Y
33	32	F	F	75	Y	Y	Y	Y	N	N	150	Y	Y	Y	Y	Y	N	N	N	TACS	1993-05	17	20	5	Y	M	Y	Y	N	Y		14	N	N	N	N	N	N	N	N	N	N	N			N			Y
130	18	F	F	58	N	N	Y	N	N	N	148	N	Y	Y	N	N	N	N	N	LACS	1993-05	12	0	5	Y	N	Y	Y	N	N		3	N	N	N	N	N	N	N	N	N	N	N			N			Y
96	2	F	M	62	N	N	Y	N	N	N	160	Y	Y	Y	Y	Y	N	N	N	TACS	1993-05	20	11	5	Y	L	N	N	N	N		14	N	N	N	N	N	Y	N	N	N	N	N			Y	23	CT: HAEMORRHAGIC INFARCTION	Y
60	16	F	F	75	N	N	N	N	N	N	125	N	Y	Y	N	N	N	N	N	LACS	1993-05	12	23	6	N	N	N	Y	N	N		14	N	N	N	N	N	N	Y	N	N	N	N			N			Y
69	27	F	M	66	N	N	Y	Y	Y	N	180	Y	Y	Y	Y	N	N	N	N	PACS	1993-05	13	0	6	N	L	N	N	Y	N		3	N	N	N	N	Y	N	N	N	N	N	N			N			Y
2	8	D	M	64	N	N	Y	Y	Y	N	165	Y	Y	Y	Y	Y	Y	N	N	TACS	1993-05	16	53	6	N	N	N	N	N	N		11	N	N	N	N	Y	N	N	N	N	N	N			N			Y
85	11	F	F	72	N	N	Y	Y	N	N	170	Y	Y	Y	N	C	Y	N	N	TACS	1993-05	20	38	6	N	N	N	Y	N	N		5	N	N	N	N	N	N	N	N	N	N	N			N			Y
64	13	F	M	81	Y	N	N	N	N	N	240	Y	N	N	Y	N	N	N	N	PACS	1993-05	22	46	6	Y	M	Y	Y	N	Y		14	N	N	N	N	Y	N	Y	N	N	N	N			N			Y
313	25	F	M	84	N	N	Y	Y	N	Y	170	Y	Y	Y	Y	Y	N	N	N	TACS	1994-06	15	16	5	Y	N	Y	Y	N	N		14	N	N	N	N	N	N	N	N	N	N	N			N			Y
63	40	F	F	83	N	Y	Y	N	Y	N	220	Y	Y	Y	N	N	N	N	N	LACS	1993-05	12	20	7	Y	N	Y	Y	N	N		13	N	N	N	N	Y	N	N	N	N	N	N			N			Y
87	12	D	M	64	Y	N	N	N	N	Y	180	Y	N	N	N	N	N	N	N	PACS	1993-05	18	39	7	N	M	N	Y	N	Y		12	N	N	Y	N	N	N	N	N	N	N	N			N			Y
118	28	F	M	69	Y	N	N	N	N	N	170	N	Y	Y	N	N	N	N	N	LACS	1993-05	9	37	1	N	N	N	Y	N	N		14	N	N	N	N	N	N	N	Y	N	N	N			N			Y
8	18	F	F	51	N	N	Y	Y	N	Y	180	N	Y	N	N	N	N	N	Y	PACS	1993-05	15	35	1	Y	N	Y	Y	N	N		13	N	N	N	N	N	N	N	N	N	N	N			N			Y
47	6	D	F	85	N	Y	Y	N	N	N	180	Y	Y	Y	C	Y	Y	N	N	TACS	1993-05	15	40	1	Y	M	Y	Y	N	Y		14	N	N	N	N	Y	N	N	N	N	N	N			N			Y
124	5	D	M	76	N	N	Y	N	N	N	190	Y	Y	Y	Y	C	C	N	N	TACS	1993-05	16	47	1	N	N	N	Y	N	N		14	N	N	N	N	N	N	Y	N	N	N	N			N			Y
118	32	F	F	66	N	Y	N	N	N	N	180	Y	Y	Y	N	N	N	N	N	LACS	1993-05	19	51	1	N	M	N	Y	N	Y		14	N	N	N	N	N	N	Y	Y	N	N	N			N			Y
124	28	F	M	49	N	N	Y	N	N	N	160	Y	Y	N	N	N	N	Y	N	POCS	1993-05	22	28	1	N	L	N	Y	Y	N		9	N	N	N	N	N	N	N	N	N	N	N			N			Y
124	30	F	M	62	N	N	Y	Y	N	N	170	Y	Y	Y	N	N	N	N	N	LACS	1993-05	22	32	1	Y	N	Y	Y	N	N		14	N	N	N	N	N	N	N	N	N	N	N			N			Y
85	2	F	M	68	Y	N	N	N	N	Y	170	Y	Y	Y	Y	Y	Y	N	N	TACS	1993-05	10	6	2	Y	N	Y	N	N	N		14	N	N	N	N	N	N	N	N	N	N	N			N			Y
3	11	F	M	82	Y	N	Y	N	N	N	200	Y	Y	Y	N	N	N	N	N	LACS	1993-05	12	56	2	N	N	N	Y	N	N		14	Y	N	Y	N	N	N	N	N	N	N	N			N			Y
37	12	F	F	72	Y	N	Y	Y	N	N	180	Y	Y	Y	N	N	N	N	Y	PACS	1993-05	13	50	2	Y	L	Y	N	Y	N		5	N	N	N	N	Y	N	N	N	N	N	N			N			Y
118	14	F	M	76	Y	Y	N	N	N	N	190	Y	Y	Y	Y	N	N	N	N	PACS	1993-05	13	51	2	N	N	N	N	N	N		14	N	N	N	N	N	N	Y	Y	N	N	N			N			N
10	48	F	M	74	N	N	Y	Y	N	N	175	Y	N	N	N	N	N	N	N	PACS	1993-05	14	24	2	Y	M	Y	Y	N	Y		14	N	N	N	N	Y	N	N	N	N	N	N			N			Y
10	41	F	M	59	N	N	Y	N	N	N	145	N	N	N	N	N	N	Y	N	POCS	1993-05	14	26	2	N	N	N	Y	N	N		12	N	N	N	N	N	N	N	N	N	N	N			N			Y
77	39	D	M	48	N	N	Y	Y	N	N	180	N	Y	Y	N	Y	Y	N	N	TACS	1993-10	15	54	6	Y	M	Y	N	N	Y		14	N	N	N	N	N	N	Y	N	N	N	N			N			Y
69	31	F	F	88	N	N	N	N	N	N	210	Y	Y	N	N	N	N	Y	N	POCS	1993-05	15	20	2	Y	N	N	N	N	N		14	N	N	N	N	N	N	N	N	N	N	N			N			N
107	24	D	M	73	N	N	Y	Y	N	N	170	Y	Y	Y	Y	Y	Y	C	N	TACS	1993-05	15	28	2	N	M	N	N	N	Y		14	N	N	N	N	Y	N	N	N	N	N	N			Y	48	SEE NOTES	Y
176	30	F	M	70	Y	N	Y	Y	N	N	160	N	C	C	Y	N	C	N	Y	PACS	1993-05	15	50	2	N	N	N	N	N	N		4	N	N	N	N	N	N	N	N	N	N	N			N			Y
39	39	D	M	74	Y	N	N	N	N	Y	210	Y	Y	Y	Y	N	N	N	Y	PACS	1993-05	16	22	2	Y	L	Y	N	Y	N		14	N	N	N	N	N	N	N	N	N	N	N			N			Y
12	17	F	M	62	N	Y	Y	Y	N	N	170	Y	Y	N	Y	N	N	N	N	PACS	1993-05	16	37	2	Y	N	N	N	N	N		14	N	N	N	Y	N	N	N	N	N	N	N			N			Y
73	12	F	F	79	N	N	Y	Y	N	N	130	Y	Y	Y	N	N	N	N	N	LACS	1993-05	19	33	2	Y	M	Y	Y	N	Y		14	N	N	N	N	N	N	N	N	N	N	N			N			Y
71	11	D	F	89	N	Y	N	N	N	N	210	Y	Y	Y	C	C	C	C	N	PACS	1993-05	20	18	2	N	N	N	N	N	N		14	N	N	N	N	N	N	N	N	N	N	N			N			N
46	13	F	M	80	N	N	Y	Y	N	N	180	Y	Y	Y	N	N	N	N	N	LACS	1993-05	23	22	2	N	M	N	Y	N	Y		14	N	N	N	N	N	N	N	N	N	N	N			N			Y
2	13	F	M	65	N	N	Y	N	N	N	165	Y	Y	Y	N	N	N	Y	N	POCS	1993-05	10	47	3	N	M	N	Y	N	Y		14	N	N	N	N	N	N	N	N	N	N	N			N			Y
109	10	D	F	84	Y	Y	Y	N	N	N	170	Y	Y	N	N	N	Y	Y	N	POCS	1993-05	11	13	3	Y	N	Y	N	N	N		14	N	N	N	N	Y	N	N	N	N	N	N			N			Y
33	11	F	F	84	Y	N	N	N	N	Y	190	Y	Y	Y	N	N	Y	N	N	PACS	1993-05	11	43	3	Y	L	Y	Y	Y	N		14	N	N	N	N	N	N	N	N	N	N	N			N			Y
74	4	D	F	81	N	N	N	N	N	N	195	Y	Y	Y	Y	Y	Y	N	N	TACS	1993-05	12	38	3	N	N	N	N	N	N		14	N	N	N	N	N	N	N	N	N	N	N			N			N
161	24	F	F	69	N	N	N	N	N	Y	145	Y	Y	Y	N	N	N	N	N	LACS	1993-05	12	48	3	Y	L	Y	Y	Y	N		14	N	N	N	N	N	N	Y	N	N	N	N			N			Y
40	6	F	M	65	N	N	Y	N	N	N	140	Y	Y	Y	Y	C	C	N	N	TACS	1993-05	15	10	3	N	N	N	N	N	N		14	N	N	N	N	Y	N	N	N	N	N	N			N			Y
171	10	F	F	86	Y	Y	N	N	N	Y	120	N	Y	Y	N	Y	Y	N	N	TACS	1993-05	16	18	3	Y	N	Y	Y	N	N		14	N	N	N	N	N	N	N	N	N	N	N			N			N
102	13	F	F	71	N	N	N	N	N	N	160	Y	Y	Y	N	N	Y	N	N	PACS	1993-09	10	4	5	Y	N	Y	Y	N	N		13	N	N	N	N	N	N	N	N	N	N	N			N			Y
58	21	F	M	64	N	N	Y	Y	N	N	200	Y	Y	Y	Y	N	N	N	N	PACS	1993-05	17	19	3	Y	L	Y	Y	Y	N		14	N	N	N	N	Y	N	N	N	N	N	N			N			Y
124	16	F	M	78	Y	N	Y	N	N	N	130	Y	Y	Y	N	N	N	N	N	LACS	1993-05	21	33	3	N	M	N	N	N	Y		14	N	N	N	N	N	N	N	N	N	N	N			N			Y
86	12	F	F	84	Y	N	Y	N	N	N	210	Y	Y	Y	N	Y	N	N	N	PACS	1993-04	14	18	4	Y	L	Y	Y	Y	N		14	N	N	N	N	N	N	N	N	N	N	N			N			Y
113	12	F	M	65	Y	N	Y	N	N	N	140	N	N	N	Y	N	N	N	N	PACS	1993-05	20	54	4	N	N	N	Y	N	N		12	N	N	N	N	N	N	N	N	N	N	N			N			Y
20	43	D	F	59	N	N	Y	Y	N	N	158	Y	Y	N	N	N	N	Y	N	POCS	1993-05	11	56	4	N	M	N	Y	N	Y		3	N	N	N	N	N	N	N	N	N	N	N			N			Y
48	24	F	M	93	N	Y	N	N	N	N	140	Y	Y	Y	Y	N	N	N	N	PACS	1993-05	12	32	4	Y	M	Y	Y	N	Y		14	N	N	N	N	Y	N	Y	N	N	N	N			N			Y
33	24	F	F	76	N	N	N	N	N	N	230	Y	Y	Y	Y	Y	C	N	N	TACS	1993-05	15	31	4	Y	L	N	N	N	N		14	N	N	N	N	N	N	N	N	N	N	N			N			N
24	26	F	M	54	Y	N	Y	Y	N	N	170	Y	Y	Y	N	Y	Y	N	N	TACS	1993-10	11	7	3	N	N	N	N	N	N		13	N	N	N	N	N	N	N	N	N	N	N			N			Y
89	12	D	F	74	N	N	N	N	N	N	170	Y	Y	Y	Y	N	N	N	N	PACS	1993-05	20	57	4	Y	M	Y	N	N	Y		8	N	N	N	Y	N	N	N	N	N	N	N			N			Y
121	40	F	M	78	N	N	Y	Y	N	N	170	Y	Y	Y	Y	N	N	N	N	PACS	1993-05	17	45	5	Y	M	Y	N	N	Y		14	N	N	N	N	N	N	Y	N	N	N	N			N			Y
24	28	D	F	68	Y	N	Y	Y	N	N	150	Y	Y	Y	Y	C	C	C	C	TACS	1993-05	8	50	5	Y	L	Y	N	Y	N		12	N	N	N	N	N	N	N	N	N	N	N			N			Y
81	13	U	F	76	N	Y	Y	N	N	N	160	Y	Y	Y	C	C	C	C	C	PACS	1993-05	8	3	5	N	L	N	N	Y	N		14	N	N	N	N	N	N	N	N	N	N	N			N			Y
127	25	D	M	72	N	N	N	N	N	N	150	Y	Y	Y	Y	Y	N	N	N	TACS	1993-05	10	8	5	Y	N	Y	Y	N	N		14	N	N	N	N	N	N	Y	Y	N	N	N			N			Y
53	20	F	M	83	N	N	N	N	Y	N	180	N	Y	Y	N	N	N	N	N	LACS	1993-05	13	44	5	Y	N	Y	Y	N	N		14	N	N	N	N	N	N	N	N	N	N	N			N			Y
107	43	F	F	84	N	Y	Y	Y	N	N	195	N	Y	N	N	N	N	N	N	PACS	1993-05	15	55	5	N	L	N	N	Y	N		14	N	N	N	N	Y	N	N	N	N	N	N			N			Y
109	7	D	M	62	Y	N	Y	Y	N	Y	120	N	Y	Y	N	N	Y	N	N	PACS	1993-03	16	11	6	Y	N	Y	Y	Y	N		14	N	N	N	N	Y	N	N	N	N	N	N			N			Y
172	10	F	F	82	N	N	Y	N	N	Y	210	N	Y	N	N	N	N	N	N	PACS	1993-05	17	54	5	N	M	N	Y	N	Y		14	N	N	N	N	N	N	N	N	N	N	N			Y	37	EDEMA (GENERALIZED)	Y
71	35	F	M	68	N	N	N	N	N	N	136	N	Y	Y	N	N	N	N	N	LACS	1993-05	20	11	5	Y	N	Y	Y	N	N		14	N	N	N	N	N	N	N	N	N	N	N			N			N
124	24	F	F	62	Y	N	Y	N	N	N	120	Y	N	N	N	N	N	Y	N	POCS	1993-05	21	29	5	N	N	N	Y	N	N		13	N	N	N	N	N	N	Y	N	N	N	N			N			Y
113	10	F	M	41	Y	N	Y	Y	N	N	120	Y	Y	Y	Y	N	N	N	N	PACS	1993-05	16	5	6	Y	M	Y	Y	N	Y		10	N	N	N	N	N	N	N	N	N	N	N			N			Y
55	18	D	F	84	N	Y	Y	Y	N	N	150	Y	Y	Y	C	C	C	C	C	PACS	1993-05	8	58	6	Y	L	Y	N	Y	N		10	N	N	N	N	N	Y	N	N	N	N	N			N			Y
122	25	F	M	65	N	N	N	N	N	Y	160	N	N	N	N	N	N	Y	N	POCS	1993-05	10	54	6	Y	M	Y	Y	N	Y		5	N	N	N	N	N	N	N	N	N	N	N			N			Y
6	47	F	M	68	N	N	Y	N	N	N	168	N	Y	Y	N	N	N	Y	N	POCS	1993-05	13	17	6	N	N	N	N	N	N		14	N	N	N	N	N	N	Y	N	N	N	N			N			Y
36	7	F	F	45	N	N	Y	N	N	N	150	N	Y	Y	Y	N	N	N	N	PACS	1993-05	13	25	6	N	L	N	Y	Y	N		13	N	N	N	N	Y	N	N	N	N	N	N			N			Y
27	43	F	M	79	N	N	Y	N	N	N	180	Y	Y	Y	N	N	N	N	N	LACS	1993-05	13	58	6	Y	L	Y	Y	Y	N		13	N	N	N	N	N	N	Y	N	N	N	N			N			Y
119	14	F	M	56	N	N	N	N	N	N	160	Y	Y	Y	N	N	N	N	N	LACS	1993-05	14	10	6	N	N	N	N	N	N		14	N	N	N	N	N	N	N	N	N	N	N			N			Y
129	7	D	M	74	N	N	N	N	N	Y	160	Y	Y	Y	C	C	Y	N	N	TACS	1993-05	16	48	6	Y	N	Y	Y	N	N		14	N	N	N	N	N	N	N	N	N	N	N			N			N
20	31	F	F	80	N	N	Y	Y	N	N	122	Y	N	N	N	N	N	N	N	PACS	1993-05	17	47	6	Y	N	Y	Y	N	N		3	N	N	N	N	N	N	N	N	N	N	N			N			Y
172	12	F	F	83	N	Y	Y	N	N	Y	200	Y	N	N	N	N	Y	N	N	PACS	1993-05	21	40	6	N	N	N	Y	N	N		6	Y	N	N	N	N	N	N	N	N	N	N			N			Y
118	7	U	M	83	N	N	N	N	N	Y	160	Y	Y	Y	C	C	C	C	Y	PACS	1993-05	7	58	7	Y	M	Y	N	N	Y		0	N	N	N	N	N	N	N	N	N	N	N			N			N
8	12	F	F	80	N	N	Y	N	N	Y	120	Y	Y	Y	N	C	C	N	N	PACS	1993-05	12	13	7	Y	L	Y	Y	Y	N		9	N	N	N	N	N	N	N	N	N	N	N			N			Y
96	24	F	M	65	Y	N	N	N	N	N	180	Y	Y	Y	Y	N	Y	N	N	PACS	1993-05	15	0	7	Y	N	Y	Y	N	N		14	N	N	N	N	N	N	N	N	N	N	N			N			Y
121	15	F	F	77	N	N	Y	N	N	N	180	N	Y	Y	N	N	N	N	N	LACS	1993-05	13	33	1	N	N	N	N	N	N		14	N	N	Y	N	N	N	N	N	N	N	N			N			Y
119	7	F	M	61	N	N	N	N	N	Y	180	Y	Y	N	N	N	N	N	N	LACS	1993-05	19	28	7	N	L	N	Y	Y	N		6	N	N	N	N	N	N	N	N	N	N	N			N			Y
74	10	F	M	71	N	N	N	N	N	Y	110	Y	Y	Y	N	C	C	N	N	PACS	1993-05	20	59	7	N	N	N	Y	N	N		14	N	N	N	N	N	N	N	N	N	N	N			N			Y
118	43	F	M	70	N	N	N	N	N	N	180	Y	Y	Y	N	N	N	N	N	LACS	1993-05	11	17	1	Y	N	Y	Y	N	N		14	N	N	N	N	N	N	N	Y	N	N	N			N			Y
38	2	F	F	79	N	N	N	N	N	N	180	N	Y	Y	N	N	N	N	N	LACS	1993-05	21	19	1	N	N	N	N	N	N		5	N	N	N	N	N	N	Y	N	N	N	N			N			N
83	33	F	F	71	N	N	N	N	N	Y	155	N	Y	Y	Y	Y	C	N	N	TACS	1993-05	22	20	1	Y	M	Y	N	N	Y		10	N	N	N	N	N	N	Y	N	N	N	N			N			Y
40	22	D	M	54	N	N	Y	Y	N	N	150	Y	Y	Y	Y	C	Y	N	N	TACS	1993-05	10	8	2	N	L	N	N	Y	N		14	N	N	N	N	Y	N	N	N	N	N	N			N			Y
242	13	D	F	66	Y	N	Y	Y	N	N	140	Y	Y	Y	Y	Y	C	N	N	TACS	1993-08	17	21	3	N	N	N	N	N	N		14	N	N	N	N	N	N	N	N	N	N	N			N			Y
85	6	F	F	82	N	Y	N	N	N	N	150	Y	N	N	Y	N	N	N	N	PACS	1993-05	15	25	2	N	N	N	Y	N	N		14	N	N	Y	N	N	N	N	N	N	N	N			N			Y
83	22	F	F	80	N	N	N	N	N	Y	175	Y	N	N	Y	N	C	N	N	PACS	1993-05	11	16	5	Y	M	Y	Y	N	Y		14	N	N	N	N	N	N	N	N	N	N	N			N			Y
46	15	F	M	78	Y	Y	Y	N	N	N	180	Y	Y	Y	N	Y	N	N	N	PACS	1993-05	16	56	2	Y	N	Y	N	N	N		7	N	N	N	N	N	N	N	N	N	N	N			N			Y
80	24	F	M	81	N	N	N	N	N	N	130	Y	Y	Y	N	N	N	N	N	LACS	1993-05	17	1	2	N	M	N	Y	N	Y		14	N	N	N	N	N	N	N	N	N	N	N			N			Y
81	7	F	F	62	N	N	N	N	N	N	170	Y	N	N	N	Y	N	N	N	PACS	1993-05	18	33	2	N	N	N	Y	N	N		12	N	N	N	N	N	N	N	N	N	N	N			N			Y
105	11	D	M	39	N	N	Y	Y	N	N	160	C	Y	Y	Y	Y	C	C	N	TACS	1993-05	21	10	2	N	L	N	N	N	N		1	N	N	N	N	N	Y	N	N	N	N	N			N			Y
16	20	F	M	79	N	N	Y	N	N	N	155	Y	Y	Y	N	N	N	N	N	LACS	1993-06	12	57	3	N	N	N	Y	N	N		14	N	N	N	N	N	N	N	N	N	N	N			N			Y
69	26	F	M	68	N	N	N	N	N	N	150	Y	Y	Y	Y	N	N	N	N	PACS	1993-06	13	34	3	Y	N	Y	Y	N	N		14	N	N	Y	N	Y	N	Y	N	N	N	N			N			Y
124	24	F	M	71	N	N	Y	Y	N	Y	190	Y	Y	N	N	N	N	N	Y	PACS	1993-05	15	2	5	Y	L	Y	Y	Y	N		14	N	N	N	N	N	N	Y	N	N	N	N			N			Y
161	8	F	F	78	N	N	N	N	N	N	155	N	Y	Y	N	N	N	N	N	LACS	1993-06	19	8	3	N	M	N	Y	N	Y		14	N	N	N	N	N	N	Y	N	N	N	N			N			Y
29	4	D	F	84	N	Y	N	N	N	N	130	Y	Y	Y	Y	C	C	N	N	TACS	1993-05	9	25	6	N	N	N	N	N	N		13	N	N	N	N	N	N	N	N	N	N	N			N			Y
85	20	F	M	86	N	Y	N	N	N	N	192	N	Y	N	N	N	N	N	N	PACS	1993-10	14	46	2	Y	L	Y	Y	Y	N		14	N	N	N	N	N	N	N	N	N	N	N			N			Y
78	12	F	F	85	N	N	N	N	N	N	170	N	Y	Y	Y	C	C	C	N	TACS	1993-06	11	56	4	Y	N	Y	N	N	N		2	N	N	N	N	N	N	N	N	N	N	N			N			N
35	15	D	M	81	N	Y	Y	Y	N	N	150	Y	Y	Y	N	Y	Y	N	N	TACS	1993-06	12	9	4	N	N	N	N	N	N		3	N	N	N	N	Y	N	N	N	N	N	N			N			Y
83	24	F	M	76	N	N	N	N	N	Y	200	N	Y	N	N	Y	C	N	N	PACS	1993-06	12	51	4	N	L	N	Y	Y	N		14	N	N	N	N	N	N	N	N	N	N	N			N			Y
39	32	D	F	71	Y	N	N	N	N	N	160	Y	Y	Y	N	Y	Y	N	N	TACS	1993-06	13	34	4	Y	N	Y	N	N	N		14	N	N	N	N	N	N	N	N	N	N	N			N			N
55	10	F	M	62	N	N	Y	N	N	N	140	Y	Y	Y	N	N	N	N	Y	PACS	1993-08	9	32	4	Y	L	Y	N	Y	N		5	N	N	N	N	N	N	N	N	N	N	N			Y	27	POSSIBLE EVOLUZIONE IN INFARTO	N
98	40	F	M	89	Y	N	N	N	N	N	140	Y	Y	Y	N	N	N	N	N	LACS	1993-06	14	53	4	Y	N	Y	Y	N	N		14	N	N	N	N	N	N	N	N	N	N	N			Y	9	HEMATURIA (MACROSCOPIC)	Y
87	5	D	M	55	N	N	N	N	N	N	142	C	Y	N	Y	N	N	N	N	PACS	1993-06	21	16	4	Y	N	Y	N	N	N		2	N	N	N	N	N	N	N	N	N	N	N			N			N
5	4	F	M	65	N	N	Y	N	N	N	190	Y	Y	Y	N	N	N	N	N	LACS	1993-06	23	39	4	N	N	N	Y	N	N		14	N	N	N	N	N	N	N	N	N	N	N			N			Y
113	18	D	F	82	N	N	Y	Y	N	Y	210	Y	Y	Y	Y	N	N	N	N	PACS	1993-06	17	7	5	N	L	N	Y	Y	N		14	N	N	N	N	N	N	N	N	N	N	N			N			Y
47	24	F	M	74	N	N	Y	N	N	N	170	N	N	N	N	N	N	Y	N	POCS	1993-06	10	19	5	Y	L	Y	Y	Y	N		4	N	N	N	N	Y	N	N	N	N	N	N			N			N
129	12	F	M	73	N	N	N	N	N	N	150	Y	Y	Y	Y	N	N	N	N	PACS	1993-06	12	21	5	Y	M	Y	Y	N	Y		14	N	N	N	N	N	N	N	N	N	N	N			N			Y
39	13	D	M	74	Y	N	N	N	N	N	180	Y	Y	Y	N	C	Y	N	N	TACS	1993-06	12	22	5	N	N	N	N	N	N		14	N	N	N	N	N	N	N	N	N	N	N			N			Y
83	33	F	F	78	Y	N	N	N	N	N	145	N	Y	Y	N	N	N	N	N	LACS	1993-11	15	56	4	N	N	N	N	N	N		9	N	N	N	N	N	N	N	N	N	N	N			N			Y
12	24	F	F	70	N	N	Y	Y	N	N	170	N	Y	Y	N	N	N	N	Y	PACS	1993-06	18	59	5	N	N	N	N	N	N		14	N	N	N	N	N	N	Y	N	N	N	N			N			Y
134	12	F	F	42	N	N	Y	Y	N	N	130	N	N	N	Y	N	C	N	N	PACS	1993-06	22	3	5	Y	N	Y	Y	N	N		4	N	N	N	N	N	N	N	N	N	N	N			N			Y
123	36	F	F	74	N	N	Y	Y	N	N	200	Y	Y	Y	N	N	N	N	N	LACS	1993-06	21	24	5	Y	N	Y	N	N	N		4	Y	Y	Y	Y	Y	Y	N	N	N	N	N			N			Y
78	10	F	F	83	N	Y	N	N	N	N	140	Y	Y	Y	N	N	N	N	N	LACS	1993-06	6	28	6	N	L	N	N	Y	N		14	N	N	N	Y	N	N	N	N	N	N	N			N			Y
73	21	F	F	79	N	Y	Y	Y	N	N	150	Y	Y	Y	Y	Y	Y	N	N	TACS	1993-04	16	50	6	Y	N	Y	Y	N	N		14	N	N	N	N	N	N	N	N	N	N	N			N			Y
77	22	F	M	57	N	N	N	N	N	Y	148	Y	Y	Y	Y	N	N	N	N	PACS	1993-08	16	40	7	Y	L	Y	U	Y	N		9	N	N	N	N	N	N	Y	N	N	N	N			N			N
55	24	F	M	66	N	N	Y	Y	N	N	180	Y	Y	N	N	Y	N	N	N	PACS	1993-06	9	34	6	Y	M	Y	Y	Y	N		14	N	N	N	N	N	N	Y	N	N	N	N			N			Y
83	2	F	M	72	N	N	N	N	N	N	130	Y	Y	Y	C	Y	Y	C	N	TACS	1993-06	15	57	6	N	N	N	N	N	N		14	N	N	N	N	N	N	N	N	N	N	N			N			N
111	12	F	M	42	N	N	Y	N	N	N	180	Y	Y	N	N	N	N	N	N	LACS	1993-12	22	29	2	Y	M	Y	Y	N	Y		11	N	N	N	N	N	N	N	N	N	N	N			N			Y
16	14	F	M	73	N	N	Y	N	N	N	160	Y	Y	Y	N	N	N	N	Y	PACS	1993-06	5	40	7	N	M	N	N	N	Y		14	N	N	N	N	N	N	N	N	N	N	N			N			Y
121	29	F	M	73	N	Y	Y	N	N	Y	150	Y	Y	Y	N	C	C	C	N	PACS	1993-06	19	34	7	Y	N	Y	N	N	N		14	N	N	N	N	N	N	N	N	N	N	N			N			Y
85	24	F	F	67	Y	N	N	N	N	N	220	Y	Y	Y	N	N	N	N	N	LACS	1993-06	10	10	7	Y	N	Y	N	N	N		14	N	N	N	N	N	N	Y	N	N	N	N			N			Y
172	16	F	M	78	N	N	Y	N	N	Y	230	Y	Y	Y	N	N	N	N	N	LACS	1993-06	10	43	7	N	M	N	Y	N	Y		14	N	N	N	N	N	N	N	N	N	N	N			Y	10	LARGE HAEMATOMA R UPPER ARM	Y
188	3	F	M	66	N	N	Y	N	N	N	180	N	Y	Y	N	N	N	N	N	LACS	1993-06	11	52	7	N	N	N	N	N	N		14	N	N	Y	N	N	N	Y	N	N	N	N			N			Y
46	4	F	F	66	N	N	Y	N	N	N	190	Y	N	N	Y	N	N	N	N	PACS	1993-06	17	0	7	N	L	N	N	Y	N		8	N	N	N	N	Y	N	N	N	N	N	N			N			Y
124	6	F	F	74	Y	N	Y	N	N	N	160	Y	Y	Y	Y	N	N	N	N	PACS	1993-06	20	26	7	Y	M	Y	Y	N	Y		14	N	N	N	N	N	N	Y	N	N	N	N			N			Y
73	40	D	F	77	N	Y	N	N	N	N	180	Y	Y	Y	Y	Y	C	N	C	TACS	1993-06	10	2	1	N	L	N	N	Y	N		14	N	N	N	N	N	N	N	N	N	N	N			N			Y
129	5	D	M	76	Y	N	N	N	N	N	150	Y	Y	Y	N	N	C	N	N	PACS	1993-06	12	32	1	Y	N	N	N	N	N		14	N	Y	N	N	N	N	N	N	N	N	N			N			N
81	9	F	M	44	N	N	Y	N	N	Y	145	N	Y	Y	N	N	N	N	N	LACS	1993-06	20	15	1	Y	L	Y	Y	Y	N		10	N	N	N	N	N	N	N	N	N	N	N			N			Y
113	25	U	F	65	Y	N	Y	Y	N	N	115	Y	Y	Y	N	N	N	Y	N	POCS	1993-06	11	6	2	Y	N	Y	N	N	N		0	N	N	N	N	N	N	N	N	N	N	N			N			Y
130	17	F	M	58	N	N	Y	N	N	Y	170	N	Y	Y	N	N	N	N	N	LACS	1993-06	23	28	1	Y	L	Y	Y	Y	N		3	N	N	N	N	N	N	N	N	N	N	N			N			Y
2	47	F	F	70	N	N	Y	N	N	N	130	Y	Y	Y	Y	N	N	N	N	PACS	1993-06	8	39	2	N	N	N	Y	N	N		12	N	N	N	N	N	N	N	N	N	N	N			N			Y
113	8	F	F	86	N	N	Y	Y	N	N	140	N	Y	N	Y	C	Y	N	N	PACS	1993-08	21	39	3	Y	N	Y	N	N	N		14	N	N	N	N	N	N	N	N	N	N	N			N			Y
57	16	F	M	65	N	N	N	N	N	N	150	Y	Y	N	Y	N	N	N	N	PACS	1993-06	11	15	2	Y	L	Y	Y	Y	N		14	N	N	N	N	Y	N	N	N	N	N	N			N			Y
119	44	F	M	62	N	N	Y	Y	N	N	174	Y	Y	Y	N	N	N	N	N	LACS	1993-06	15	8	2	N	N	N	Y	N	N		14	N	N	N	N	N	N	N	N	N	N	N			N			Y
83	8	F	F	54	N	N	N	N	N	N	140	Y	N	N	N	N	N	N	N	PACS	1993-06	18	31	2	N	M	N	Y	N	Y		3	N	N	N	N	N	N	N	N	N	N	N			N			N
134	32	F	F	66	N	N	Y	N	N	N	240	N	Y	Y	N	N	N	N	N	LACS	1993-06	22	14	2	Y	N	Y	Y	N	N		14	N	N	N	N	N	N	N	N	N	N	N			N			Y
111	9	D	M	81	N	Y	Y	N	N	N	170	Y	Y	Y	Y	Y	Y	Y	Y	POCS	1993-06	8	23	3	Y	M	Y	N	N	Y		1	N	N	N	N	Y	Y	N	N	N	N	N			N			Y
18	6	F	F	79	N	Y	N	N	N	Y	160	Y	Y	Y	Y	N	N	N	N	PACS	1993-06	11	15	3	N	L	N	Y	Y	N		14	N	N	N	N	Y	N	N	N	N	N	N			N			Y
16	6	D	M	65	N	N	Y	N	N	N	130	Y	Y	Y	N	N	N	N	N	PACS	1993-06	11	28	3	Y	N	Y	Y	N	N		14	N	N	N	N	Y	N	N	N	N	N	N			N			Y
39	16	F	F	85	N	N	N	N	N	N	130	Y	Y	Y	N	C	Y	N	N	TACS	1993-06	13	37	3	Y	N	Y	N	N	N		14	N	N	N	N	N	N	N	N	N	N	N			N			N
118	33	F	F	80	Y	N	N	N	N	N	200	N	N	N	Y	N	N	Y	N	POCS	1993-06	13	50	3	Y	L	Y	Y	Y	N		14	N	N	N	N	N	N	Y	Y	N	N	N			N			Y
72	42	F	M	72	N	N	Y	Y	N	N	160	Y	Y	Y	N	Y	Y	N	N	TACS	1993-12	15	39	6	Y	L	Y	Y	Y	N		14	N	N	N	N	N	N	N	N	N	N	N			N			Y
119	33	F	F	82	N	N	Y	Y	N	N	190	Y	Y	Y	Y	Y	C	C	C	TACS	1993-05	19	19	6	Y	L	N	Y	Y	N		14	N	N	N	N	N	N	N	N	N	N	N			N			Y
39	24	D	M	72	N	Y	Y	Y	N	N	150	Y	Y	Y	N	C	Y	N	Y	TACS	1993-06	17	32	3	N	N	N	N	N	N		14	N	N	N	N	N	N	N	N	N	N	N			N			Y
110	5	D	M	77	N	Y	Y	N	N	N	140	Y	Y	Y	N	N	Y	N	N	PACS	1993-06	18	27	3	Y	N	Y	Y	N	N		14	N	N	N	N	Y	N	N	N	N	N	N			N			Y
124	34	F	M	47	N	N	Y	Y	N	N	170	Y	Y	Y	N	N	N	N	N	LACS	1993-06	20	44	3	N	M	N	N	N	Y		1	N	N	N	N	N	Y	Y	N	N	N	N			N			Y
36	30	D	M	64	N	Y	Y	N	N	N	130	Y	Y	Y	N	Y	Y	N	N	TACS	1993-06	8	32	4	N	L	N	N	Y	N		14	N	N	N	N	Y	N	N	N	N	N	N			N			Y
70	20	F	M	75	N	N	N	N	N	N	160	Y	Y	Y	N	N	N	N	N	LACS	1993-06	10	54	4	N	N	N	N	N	N		14	N	N	N	N	N	N	N	N	N	N	N			N			Y
123	20	D	F	70	N	N	Y	N	N	N	190	Y	Y	Y	Y	N	N	N	N	PACS	1993-06	10	23	4	N	N	N	Y	N	N		14	N	N	N	N	Y	N	N	N	N	N	N			N			Y
176	46	U	F	84	N	Y	Y	Y	N	N	135	Y	Y	Y	C	C	C	C	Y	PACS	1993-06	12	42	4	N	M	N	N	N	Y		14	N	N	N	N	N	N	N	N	N	N	N			N			Y
10	7	F	F	72	Y	N	Y	Y	N	N	180	N	N	N	Y	N	N	N	N	PACS	1993-06	12	49	4	N	N	N	Y	N	N		14	N	N	Y	N	N	N	N	N	N	N	N			N			Y
83	24	F	M	67	N	N	N	N	N	Y	140	Y	Y	Y	Y	Y	Y	N	C	TACS	1993-06	13	30	4	Y	L	Y	N	Y	N		6	N	N	N	N	N	Y	N	N	N	N	N			N			Y
3	11	F	F	70	N	N	Y	N	N	Y	160	N	Y	Y	N	N	N	Y	Y	POCS	1993-06	15	48	4	N	N	N	Y	N	N		14	Y	N	N	N	N	N	N	N	N	N	N			N			Y
46	30	F	M	57	N	N	Y	N	N	N	130	Y	Y	N	Y	N	N	N	N	PACS	1993-06	16	39	4	Y	M	Y	Y	N	Y		10	N	N	N	N	N	N	N	N	N	N	N			N			Y
116	26	F	F	71	N	N	N	N	N	N	140	Y	Y	Y	N	N	N	N	Y	PACS	1993-06	19	19	4	Y	L	Y	Y	Y	N		7	N	N	N	N	N	N	N	N	N	N	N			N			Y
121	26	D	M	69	Y	N	Y	Y	N	N	130	Y	Y	Y	Y	Y	C	N	N	TACS	1993-06	19	11	5	N	M	N	Y	N	Y		14	N	N	N	N	N	Y	N	N	N	N	N			N			Y
76	28	F	F	76	Y	N	N	N	N	N	180	N	Y	Y	N	N	N	N	N	LACS	1993-05	12	30	4	N	M	N	N	N	Y		2	N	N	N	N	N	N	N	N	N	N	N			N			Y
134	28	D	F	86	N	N	N	N	N	N	80	Y	Y	Y	Y	Y	N	N	N	TACS	1993-06	14	34	5	Y	M	Y	Y	N	Y		14	N	N	N	N	N	N	N	N	N	N	N			N			Y
49	17	F	M	78	N	N	N	N	N	N	170	Y	N	N	N	N	N	N	N	PACS	1993-06	15	26	5	N	N	N	Y	N	N		12	N	N	N	N	N	N	N	N	N	N	N			N			Y
28	31	F	F	66	N	N	Y	N	N	N	180	N	Y	Y	N	Y	Y	Y	N	POCS	1993-06	18	22	5	N	L	N	Y	Y	N		9	N	N	N	N	N	N	N	N	N	N	N			N			Y
38	10	D	M	83	N	Y	N	N	Y	N	180	Y	Y	Y	Y	C	C	C	Y	TACS	1993-06	20	48	5	Y	M	Y	N	N	Y		10	N	N	N	N	Y	Y	Y	N	N	N	N			N			N
60	2	F	M	88	Y	Y	N	N	N	N	150	Y	Y	Y	N	N	N	N	N	LACS	1993-06	7	43	6	Y	N	N	N	Y	N		14	Y	N	N	N	Y	N	N	N	N	N	N			N			Y
161	6	F	F	87	Y	N	N	N	N	N	170	C	Y	Y	Y	C	C	Y	C	POCS	1993-06	8	0	6	Y	N	Y	N	N	N		14	N	N	N	N	N	N	N	N	N	N	N			N			Y
6	46	F	M	88	N	N	Y	Y	N	N	180	Y	Y	Y	Y	N	N	N	N	PACS	1993-06	14	54	6	N	N	N	N	N	N		3	N	N	N	N	N	N	Y	N	N	N	N			N			Y
35	6	F	F	89	N	N	N	N	N	N	150	N	Y	Y	N	N	N	N	N	LACS	1993-06	14	53	6	N	L	N	Y	Y	N		14	N	N	N	N	N	N	N	N	N	N	N			N			Y
46	8	F	F	81	N	N	Y	N	N	N	180	N	Y	Y	N	N	N	N	N	LACS	1993-06	15	13	6	Y	M	Y	Y	N	Y		14	N	N	N	N	Y	N	N	N	N	N	N			N			Y
2	7	F	M	60	N	Y	N	N	N	N	145	Y	N	Y	N	N	N	N	Y	PACS	1993-06	15	15	6	Y	N	Y	N	N	N		14	N	N	N	N	Y	N	N	N	N	N	N			N			Y
10	48	F	F	71	N	N	Y	Y	N	N	150	Y	Y	Y	N	Y	N	N	N	PACS	1993-06	15	54	6	N	L	N	Y	Y	N		13	N	N	N	N	N	N	N	N	N	N	N			N			Y
109	39	F	M	78	N	N	N	N	N	N	150	N	N	N	Y	N	N	N	N	PACS	1993-05	11	30	3	N	N	N	Y	N	N		8	N	N	N	N	N	N	Y	N	N	N	N			N			Y
121	46	F	M	73	N	N	Y	N	N	Y	140	Y	Y	Y	N	N	N	N	N	LACS	1993-06	17	42	7	Y	N	Y	N	N	N		14	N	N	N	N	N	N	N	N	N	N	N			N			Y
48	11	U	M	82	Y	N	Y	N	N	N	150	Y	Y	Y	C	C	C	N	N	PACS	1993-06	12	5	7	N	N	N	N	N	N		0	N	N	N	N	Y	N	N	N	N	N	N			N			Y
48	24	F	M	81	N	N	Y	N	N	N	180	N	N	N	Y	C	C	N	N	PACS	1993-06	12	8	7	Y	M	Y	Y	N	Y		14	N	N	N	N	Y	N	N	N	N	N	N			N			Y
27	18	F	M	54	N	N	Y	N	N	Y	117	Y	Y	Y	Y	N	N	N	N	PACS	1993-06	13	35	7	Y	N	Y	N	N	N		14	N	N	N	N	N	N	N	N	N	N	N			N			Y
83	8	F	F	82	N	Y	N	N	N	N	155	Y	Y	Y	N	N	N	N	N	LACS	1993-06	19	48	7	N	M	N	Y	N	Y		8	N	N	N	N	N	N	N	N	N	N	N			N			Y
81	7	D	M	47	N	N	N	N	N	N	180	Y	Y	Y	Y	C	C	N	N	TACS	1993-10	22	11	3	N	L	N	N	N	N		7	N	N	N	N	N	N	Y	N	N	N	N			N			N
72	2	F	M	82	Y	N	N	N	N	N	180	Y	Y	Y	N	Y	Y	N	N	TACS	1993-06	4	41	1	N	N	N	Y	N	N		14	N	N	N	N	N	N	N	N	N	N	N			N			Y
121	47	F	F	77	N	Y	N	N	N	N	160	Y	Y	Y	N	N	N	N	N	LACS	1993-06	21	35	1	N	L	N	N	Y	N		14	N	N	N	N	N	N	N	N	N	N	N			N			Y
29	20	F	M	58	N	N	N	N	N	N	130	Y	Y	Y	Y	N	Y	N	N	PACS	1993-06	12	20	1	Y	M	Y	Y	N	Y		1	N	N	N	N	N	N	N	N	N	N	N			N			Y
74	17	F	M	57	N	N	N	N	N	N	150	N	Y	Y	Y	N	N	N	N	PACS	1993-06	14	26	1	Y	L	Y	Y	Y	N		4	N	N	N	N	N	N	N	N	N	N	N			N			Y
27	24	F	M	65	N	N	Y	N	N	Y	156	N	Y	Y	N	N	N	N	N	LACS	1993-06	18	25	1	N	N	N	Y	N	N		14	N	N	N	N	N	N	N	N	N	N	N			N			Y
27	22	F	F	67	N	N	Y	N	N	N	180	N	Y	Y	N	N	N	Y	N	POCS	1993-06	18	28	1	Y	L	Y	Y	Y	N		14	N	N	N	N	N	N	N	N	N	N	N			N			Y
2	15	F	M	76	N	Y	Y	N	N	N	165	N	N	N	Y	Y	N	N	N	PACS	1993-06	9	31	2	N	N	N	N	N	N		14	N	N	N	N	Y	N	N	N	N	N	N			N			Y
7	6	D	F	83	N	Y	N	N	N	N	160	Y	Y	Y	Y	C	N	N	N	TACS	1993-06	10	28	2	N	L	N	Y	Y	N		13	N	N	N	N	Y	N	Y	N	N	N	N			N			Y
134	26	F	F	76	N	N	N	N	N	N	160	Y	Y	Y	Y	C	Y	Y	N	POCS	1993-06	10	40	2	Y	M	Y	N	N	Y		14	N	N	N	N	N	N	N	N	N	N	N			N			Y
48	28	D	M	85	Y	Y	Y	Y	N	N	170	Y	Y	Y	N	N	N	N	N	PACS	1993-06	10	50	2	Y	L	Y	N	Y	N		7	N	N	N	N	Y	N	N	N	N	N	N			N			Y
32	46	F	M	85	N	N	Y	Y	N	N	140	Y	Y	Y	Y	Y	C	N	N	TACS	1993-06	11	40	2	N	N	Y	N	N	N		14	N	N	Y	N	N	N	N	N	N	N	N			N			Y
18	9	F	M	80	Y	N	N	N	N	Y	170	N	N	N	Y	N	N	Y	N	POCS	1993-06	12	13	2	Y	N	Y	Y	N	N		12	N	N	N	N	N	N	N	N	N	N	N			N			Y
10	12	F	M	73	N	N	Y	N	N	N	160	Y	Y	Y	N	N	N	N	N	LACS	1993-06	12	20	2	Y	M	Y	Y	N	Y		12	N	N	N	N	N	N	N	N	N	N	N			N			Y
121	6	F	M	54	Y	N	Y	N	N	N	170	Y	Y	Y	Y	N	N	N	N	PACS	1993-05	14	19	4	Y	N	Y	N	N	N		14	N	N	N	N	N	N	N	N	N	N	N			N			Y
116	36	F	M	82	N	N	N	N	N	N	170	Y	Y	Y	N	N	N	N	N	LACS	1993-06	17	29	2	Y	N	Y	Y	N	N		14	N	N	N	N	N	N	N	N	N	N	N			N			Y
1	12	F	F	72	N	N	N	N	N	N	170	Y	Y	Y	Y	N	N	N	N	PACS	1993-06	20	42	2	N	M	N	Y	N	Y		14	N	N	N	N	N	N	N	N	N	N	N			N			Y
175	18	F	M	91	N	Y	N	N	N	N	160	Y	N	N	C	N	C	N	Y	PACS	1993-06	11	2	3	Y	L	Y	Y	Y	N		14	N	N	N	N	N	N	N	N	N	N	N			N			Y
89	41	F	F	71	N	N	Y	Y	N	N	190	Y	Y	Y	Y	N	N	N	N	PACS	1993-06	11	19	3	N	N	N	N	N	N		14	N	N	N	N	N	N	N	N	N	N	N			N			Y
32	18	F	M	61	N	N	Y	Y	N	N	190	Y	Y	Y	N	Y	Y	N	N	TACS	1993-06	12	33	3	Y	N	Y	Y	N	N		2	N	N	N	N	N	N	N	N	N	N	N			N			Y
98	38	F	M	58	N	N	N	N	N	N	170	N	Y	Y	N	N	N	N	N	LACS	1993-06	12	42	3	N	M	N	N	N	Y		14	N	N	N	N	N	N	N	N	N	N	N			N			Y
109	36	F	F	73	N	N	N	N	N	N	200	N	N	Y	N	N	N	N	N	PACS	1993-06	15	1	3	N	L	N	N	Y	N		9	N	N	N	N	N	N	Y	N	N	N	N			N			Y
36	36	F	M	69	N	N	N	N	N	N	140	N	Y	Y	N	N	N	N	N	LACS	1993-04	8	18	7	Y	N	Y	Y	N	N		13	N	N	N	N	Y	N	N	N	N	N	N			N			Y
20	28	F	M	60	N	N	Y	Y	N	N	140	Y	Y	Y	Y	N	N	N	N	PACS	1993-06	16	24	3	N	N	N	Y	N	N		1	N	N	N	N	N	N	N	N	N	N	N			N			Y
113	8	F	M	76	N	N	Y	N	N	N	160	N	N	N	N	N	N	Y	N	POCS	1993-06	18	24	4	Y	N	Y	Y	N	N		14	N	N	Y	N	N	N	N	N	N	N	N			N			Y
129	27	D	F	81	Y	Y	N	N	N	N	132	Y	Y	Y	Y	C	C	N	N	TACS	1993-06	12	15	4	N	M	N	N	N	N		14	N	N	N	N	N	N	N	N	N	N	N			N			Y
78	36	F	M	80	N	N	Y	Y	N	Y	120	Y	Y	Y	Y	N	C	N	N	PACS	1993-06	12	29	4	Y	L	Y	Y	Y	N		14	N	N	N	N	N	N	N	N	N	N	N			N			Y
4	7	F	F	78	Y	N	Y	Y	N	N	190	Y	Y	Y	Y	N	N	N	N	PACS	1993-06	13	6	4	N	N	N	Y	N	N		14	N	N	N	N	N	N	N	N	N	N	N			N			Y
34	27	D	M	75	N	N	Y	Y	N	N	160	Y	Y	Y	Y	C	C	N	N	TACS	1993-06	13	23	4	Y	L	Y	N	Y	N		11	N	N	N	N	N	N	N	N	N	N	N			N			Y
8	26	F	F	75	N	N	Y	N	N	N	170	Y	N	N	Y	N	C	Y	N	POCS	1993-06	15	38	4	Y	N	Y	N	N	N		14	N	N	N	N	N	N	N	N	N	N	N			N			Y
179	31	F	M	87	N	Y	Y	Y	N	N	180	Y	Y	Y	Y	C	Y	N	N	TACS	1993-06	18	0	4	N	M	N	Y	N	Y		14	N	N	N	Y	N	N	N	N	N	N	N			N			Y
74	7	F	F	70	N	Y	N	N	N	Y	150	N	Y	Y	N	N	Y	N	N	PACS	1993-06	22	11	4	Y	M	Y	Y	N	Y		14	N	N	N	N	N	N	N	N	N	N	N			N			Y
39	18	F	M	71	Y	N	N	N	N	Y	130	Y	Y	Y	N	N	N	N	N	LACS	1993-06	12	3	5	Y	N	Y	N	N	N		14	N	N	N	N	N	N	N	N	N	N	N			N			Y
113	48	D	F	74	N	N	Y	Y	N	N	140	Y	Y	Y	Y	C	C	C	C	TACS	1993-07	10	39	6	N	N	N	N	N	N		1	N	N	N	N	N	N	N	N	N	N	N			N			Y
404	37	F	F	83	Y	N	N	N	N	N	180	Y	Y	Y	Y	Y	C	N	N	TACS	1994-07	17	13	2	Y	N	Y	Y	N	N		3	N	N	N	N	N	N	N	N	N	N	N			N			Y
76	20	D	M	71	N	N	Y	Y	N	N	134	Y	Y	Y	C	C	C	C	C	PACS	1993-06	14	44	5	Y	N	Y	Y	N	N		14	N	N	N	N	N	N	N	N	N	N	N			N			Y
2	23	F	F	56	N	N	N	N	N	N	160	Y	Y	Y	N	N	N	N	N	LACS	1993-06	14	47	5	Y	N	Y	Y	N	N		12	N	N	N	N	Y	N	N	N	N	N	N			N			Y
96	9	D	F	82	Y	N	Y	N	N	Y	190	Y	N	N	N	N	N	Y	N	POCS	1993-06	17	2	5	N	M	N	N	N	Y		14	N	N	N	N	N	N	N	N	N	N	N			N			Y
33	24	D	M	73	N	N	Y	Y	N	N	160	Y	Y	Y	Y	Y	Y	N	N	TACS	1993-06	17	54	5	Y	N	Y	Y	N	N		14	N	N	N	N	N	N	N	N	N	N	N			N			Y
124	36	F	M	64	Y	N	Y	N	N	N	120	N	Y	Y	N	N	N	N	Y	PACS	1993-06	20	45	5	N	L	N	Y	Y	N		14	N	N	N	N	N	N	N	N	N	N	N			N			Y
55	30	F	M	60	N	N	Y	N	N	N	160	N	Y	Y	Y	N	N	N	N	PACS	1993-06	8	48	6	N	N	N	Y	N	N		14	N	N	N	N	N	N	Y	N	N	N	N			N			Y
55	18	F	F	84	N	Y	Y	N	N	N	165	N	N	N	N	N	N	Y	N	POCS	1993-06	9	16	6	N	M	N	Y	N	Y		14	N	N	N	N	N	N	N	N	N	N	N			N			Y
48	20	F	M	71	N	N	N	N	N	Y	130	Y	N	N	Y	N	N	N	N	PACS	1993-06	10	6	6	Y	L	Y	Y	Y	N		14	N	N	N	N	Y	N	N	N	N	N	N			N			Y
35	21	F	F	86	N	Y	Y	Y	N	N	140	Y	N	N	N	N	N	Y	N	POCS	1993-06	11	30	6	Y	N	Y	Y	N	N		11	N	N	N	N	N	N	Y	N	N	N	N			N			Y
174	48	D	M	80	N	N	N	N	N	N	190	Y	Y	Y	Y	C	C	N	N	TACS	1993-06	12	31	6	N	N	N	Y	N	N		14	N	N	N	N	N	N	Y	N	N	N	N			N			Y
186	34	F	M	62	Y	N	Y	Y	N	N	150	Y	N	N	Y	N	C	N	N	PACS	1993-06	10	52	6	Y	M	Y	Y	N	Y		8	N	N	N	N	N	N	N	N	N	N	N			N			Y
73	6	F	M	61	N	N	Y	N	N	N	180	Y	Y	Y	Y	N	N	N	N	PACS	1993-06	14	58	6	Y	N	N	N	N	N		4	N	N	N	N	N	N	N	N	N	N	N			N			Y
131	33	F	F	48	N	N	Y	Y	N	N	130	N	N	N	N	N	N	N	Y	OTH	1993-06	9	25	6	N	N	N	Y	N	N		6	N	N	N	N	N	N	N	N	N	N	N			N			Y
78	10	F	F	85	N	Y	N	N	N	N	210	Y	Y	Y	Y	C	C	N	N	TACS	1993-07	16	11	1	Y	N	Y	Y	N	N		14	N	N	N	N	N	N	N	N	N	N	N			N			Y
48	27	F	M	67	N	N	Y	N	N	N	220	Y	Y	N	N	N	N	N	N	LACS	1993-06	17	39	6	Y	L	Y	Y	Y	N		14	N	N	N	N	Y	N	N	N	N	N	N			N			Y
96	11	D	M	57	Y	N	Y	N	N	N	150	Y	Y	Y	Y	N	Y	N	N	PACS	1993-06	18	0	6	Y	N	Y	Y	N	N		14	N	N	N	N	N	N	N	N	N	N	N			N			Y
1	10	D	F	84	N	Y	Y	N	N	Y	162	Y	Y	Y	N	C	C	C	N	PACS	1993-06	18	40	6	Y	M	Y	Y	N	Y		14	N	N	N	N	N	N	N	N	N	N	N			N			Y
97	26	D	M	64	N	Y	Y	Y	N	Y	240	Y	Y	Y	Y	C	Y	N	N	TACS	1993-06	11	49	7	N	L	N	N	Y	N		14	N	N	N	N	N	N	N	N	N	N	N			N			Y
82	20	F	F	83	N	N	N	N	N	N	140	N	N	N	N	C	C	Y	N	POCS	1993-06	12	0	7	N	N	N	Y	N	N		14	N	N	N	N	N	N	N	N	N	N	N			N			Y
96	15	F	M	86	N	N	Y	N	N	N	210	N	Y	Y	N	Y	Y	N	N	TACS	1993-06	12	10	7	Y	N	Y	Y	N	N		14	N	N	N	N	N	N	N	N	N	N	N			N			Y
119	6	F	M	68	N	N	N	N	N	N	190	Y	Y	Y	Y	C	C	C	N	TACS	1993-06	15	46	7	Y	M	Y	Y	N	Y		14	N	N	N	N	N	N	N	N	N	N	N			N			Y
124	8	F	F	81	Y	N	Y	N	N	N	180	Y	Y	Y	N	N	N	N	N	LACS	1993-06	16	53	7	N	N	N	N	N	N		4	N	N	N	N	N	N	Y	N	N	N	N			N			Y
124	8	F	F	83	Y	N	Y	N	N	N	160	Y	Y	Y	N	Y	N	N	N	PACS	1993-06	16	59	7	Y	L	Y	Y	Y	N		13	N	N	N	N	N	N	Y	N	N	N	N			N			Y
38	2	F	M	62	N	N	N	N	N	N	240	N	N	N	N	N	N	Y	Y	POCS	1993-06	19	0	7	N	N	N	Y	N	N		6	N	N	Y	N	N	N	Y	N	N	N	N			N			Y
74	18	F	M	87	Y	Y	N	N	N	Y	140	N	Y	Y	Y	C	C	C	C	TACS	1993-09	11	19	5	N	L	N	Y	Y	N		14	N	N	N	N	N	N	N	N	N	N	N			N			Y
83	7	F	M	54	Y	N	N	N	N	N	196	N	Y	Y	N	Y	C	N	Y	TACS	1993-06	10	15	1	Y	N	Y	Y	N	N		14	N	N	N	N	N	N	Y	N	N	N	N			N			Y
4	7	D	F	44	Y	N	Y	N	N	N	140	Y	Y	Y	N	N	C	N	Y	PACS	1993-06	10	32	1	Y	M	Y	Y	N	Y		14	N	N	N	Y	N	N	N	N	N	N	N			N			Y
85	10	F	M	79	Y	Y	N	N	N	N	160	Y	Y	Y	C	Y	Y	C	C	TACS	1993-06	14	2	1	N	N	N	N	N	N		14	N	N	N	N	N	Y	Y	N	N	N	N			N			N
97	4	F	M	62	N	N	N	N	N	N	150	Y	Y	Y	N	N	N	N	N	LACS	1993-06	14	39	1	N	M	N	N	N	Y		14	N	N	Y	N	N	N	Y	N	N	N	N			N			Y
33	12	D	M	82	N	N	N	N	N	Y	115	Y	Y	Y	Y	C	C	N	N	TACS	1993-06	20	10	1	N	L	N	N	Y	N		14	N	N	N	N	N	N	N	N	N	N	N			N			Y
64	5	F	M	73	Y	N	N	N	N	N	180	N	Y	Y	N	N	N	N	N	LACS	1993-06	8	41	2	Y	L	Y	N	Y	N		14	N	N	N	N	Y	N	N	N	N	N	N			N			N
102	16	F	M	79	N	N	N	N	N	N	190	N	Y	Y	N	N	N	N	N	LACS	1993-06	9	36	2	Y	N	Y	Y	N	N		12	N	N	N	N	N	N	N	N	N	N	N			N			Y
113	10	U	F	68	N	N	Y	N	N	N	125	Y	Y	Y	C	C	C	N	N	PACS	1993-06	20	35	2	N	N	N	N	N	N		4	N	N	N	N	N	N	N	N	N	N	N			N			Y
113	36	F	M	51	Y	N	Y	Y	N	Y	120	N	N	N	Y	N	N	N	N	PACS	1993-06	20	48	2	N	M	N	N	N	Y		5	N	N	N	N	N	N	N	N	N	N	N			N			Y
78	5	D	F	86	N	N	N	N	N	Y	150	Y	Y	Y	N	C	Y	N	N	TACS	1993-06	13	17	2	Y	N	N	N	N	N		14	N	N	N	N	N	N	N	N	N	N	N			N			N
81	5	D	M	67	Y	N	N	N	N	N	160	Y	Y	Y	Y	C	C	Y	N	POCS	1993-06	13	56	2	Y	M	N	N	N	N		14	N	N	N	N	N	N	N	N	N	N	N			N			N
50	6	F	F	71	N	N	N	N	N	Y	115	Y	Y	Y	Y	N	N	N	N	PACS	1993-05	22	19	4	N	N	N	Y	N	N		13	N	N	N	N	N	N	N	N	N	N	N			N			Y
98	47	F	F	42	Y	N	Y	N	N	N	205	Y	Y	N	N	N	N	N	N	LACS	1993-06	14	20	2	Y	L	Y	Y	Y	N		4	N	N	N	N	N	N	N	N	N	N	N			N			Y
102	2	F	F	76	N	N	N	N	N	N	190	Y	Y	Y	Y	N	N	N	N	PACS	1993-06	15	8	2	N	N	N	Y	N	N		14	N	N	N	N	N	N	N	N	N	N	N			N			Y
186	25	F	F	47	Y	N	Y	Y	N	N	130	Y	Y	Y	N	N	Y	N	N	PACS	1993-06	11	16	2	Y	N	Y	N	N	N		14	N	N	N	N	N	N	Y	N	N	N	N			N			Y
74	30	D	F	75	N	Y	Y	N	N	Y	180	Y	Y	Y	Y	N	Y	C	N	PACS	1993-06	16	7	2	N	L	N	N	Y	N		4	N	N	N	N	N	N	N	N	N	N	N			N			Y
105	31	D	F	96	N	Y	Y	Y	N	N	150	C	Y	Y	N	C	C	N	N	PACS	1993-06	16	15	2	Y	N	N	N	N	N		14	N	N	N	N	N	N	N	N	N	N	N			Y	25	MINOR GASTRIC BLEEDING	Y
34	44	F	F	84	N	N	Y	Y	N	N	140	N	Y	Y	Y	C	C	N	N	TACS	1993-06	17	28	2	N	M	N	N	N	N		9	N	N	N	N	N	N	N	N	N	N	N			Y	27	HB DOWN TO 7.8G/DL	Y
90	11	F	F	82	Y	N	N	N	N	N	130	Y	Y	Y	Y	C	N	N	N	TACS	1993-06	19	12	2	N	N	N	N	N	N		14	N	N	N	N	N	N	N	N	N	N	N			N			N
81	5	F	M	71	N	Y	N	N	N	Y	200	N	N	N	Y	C	Y	N	N	PACS	1993-06	19	42	2	Y	L	Y	Y	Y	N		8	N	N	N	N	N	N	Y	N	N	N	N			N			Y
124	15	F	F	57	Y	N	Y	N	N	N	150	Y	Y	Y	N	N	N	N	N	LACS	1993-06	19	25	2	N	M	N	Y	N	Y		14	N	N	N	N	N	N	Y	N	N	N	N			N			Y
9	4	F	F	83	N	Y	N	N	N	N	125	Y	N	N	Y	C	N	N	N	PACS	1993-12	15	56	5	N	N	N	N	N	N		14	N	N	N	N	N	N	N	N	N	N	N			N			N
6	24	F	F	84	Y	N	N	N	N	N	210	N	Y	Y	N	N	N	N	N	LACS	1993-06	9	13	3	N	N	N	N	N	N		14	Y	N	N	N	N	N	N	N	N	N	N			N			N
119	47	F	F	41	Y	N	Y	Y	N	N	200	N	Y	Y	N	N	N	N	N	LACS	1993-06	9	47	3	Y	L	Y	Y	Y	N		13	N	N	N	N	N	N	N	N	N	N	N			N			Y
55	28	F	M	57	Y	N	Y	N	N	N	150	Y	Y	Y	N	N	N	N	N	LACS	1993-06	12	8	3	N	N	N	Y	N	N		13	N	N	N	N	N	N	Y	N	N	N	N			N			Y
3	24	F	M	69	N	N	Y	N	N	N	200	Y	Y	Y	N	N	N	N	N	LACS	1993-06	13	13	3	Y	M	Y	Y	N	Y		14	N	N	N	N	N	N	N	N	N	N	N			N			Y
89	32	D	M	64	Y	N	Y	Y	N	N	170	Y	Y	N	Y	C	Y	N	N	TACS	1993-06	17	58	3	N	N	N	N	N	N		14	N	N	N	N	N	N	N	N	N	N	N			N			Y
102	6	D	M	62	N	N	Y	N	N	N	140	Y	Y	Y	C	Y	Y	N	N	TACS	1993-12	12	3	7	N	L	N	N	Y	N		14	N	N	N	N	N	N	N	N	N	N	N			N			Y
124	11	F	M	73	N	N	Y	Y	N	N	140	Y	Y	Y	N	Y	C	N	N	TACS	1993-06	21	5	3	Y	L	Y	Y	Y	N		14	N	N	N	N	N	N	Y	N	N	N	N			N			Y
186	36	D	F	72	N	N	Y	Y	N	N	140	Y	Y	Y	Y	Y	C	N	N	TACS	1993-06	18	8	3	N	N	N	Y	N	N		14	N	N	N	N	N	N	N	N	N	N	N			N			Y
123	30	F	F	36	N	N	Y	Y	N	N	130	Y	Y	Y	N	N	N	N	N	LACS	1993-06	21	39	3	N	N	N	Y	N	N		14	N	N	N	N	Y	N	N	N	N	N	N			N			Y
47	7	F	F	61	N	N	Y	N	N	N	155	Y	Y	Y	N	N	N	N	Y	PACS	1993-06	23	2	3	N	M	N	Y	N	Y		14	N	N	N	N	N	N	N	N	N	N	N			N			Y
47	14	F	F	72	N	N	Y	N	N	N	180	N	Y	Y	N	N	N	N	Y	PACS	1993-06	23	12	3	Y	N	Y	Y	N	N		11	N	N	N	N	N	N	N	N	N	N	N			N			N
30	2	F	M	52	Y	N	Y	N	N	N	160	Y	Y	Y	N	N	N	N	N	LACS	1993-06	8	49	4	Y	L	Y	Y	Y	N		8	N	N	N	N	N	N	Y	Y	N	N	N			N			Y
48	23	F	M	71	N	N	N	N	N	Y	150	Y	Y	N	N	N	N	N	N	LACS	1993-06	9	22	4	N	M	N	N	N	Y		11	N	N	N	N	Y	N	N	N	N	N	N			N			Y
33	36	F	F	67	Y	N	N	N	N	N	200	Y	Y	Y	N	N	N	N	N	LACS	1993-06	9	33	4	Y	N	Y	Y	N	N		14	N	N	N	N	N	N	N	N	N	N	N			N			Y
56	21	F	M	82	N	N	Y	N	N	N	160	Y	Y	Y	Y	C	C	N	N	TACS	1993-06	9	51	4	Y	M	Y	Y	N	Y		9	N	N	N	N	N	N	N	N	N	N	N			N			Y
111	3	D	F	79	N	N	Y	N	N	Y	190	Y	Y	Y	Y	C	C	C	C	TACS	1993-06	9	57	4	N	N	N	N	N	N		1	N	N	Y	N	Y	Y	N	N	N	N	N			N			Y
110	21	F	M	55	N	N	Y	N	N	N	160	Y	Y	N	Y	N	N	N	N	PACS	1993-06	10	31	4	N	N	N	N	N	N		8	N	N	N	N	Y	N	Y	N	N	N	N			N			Y
95	6	F	M	65	N	N	Y	N	N	Y	150	N	N	N	N	N	N	Y	N	POCS	1993-06	11	6	4	N	L	N	N	Y	N		10	N	N	N	Y	N	N	N	N	N	N	N			N			Y
134	31	F	M	60	N	N	N	N	N	N	195	N	Y	N	Y	N	N	N	N	PACS	1994-07	23	12	4	Y	N	Y	Y	N	N		2	N	N	N	N	N	N	N	N	N	N	N			N			Y
88	9	D	M	58	Y	N	N	N	N	Y	210	Y	Y	Y	Y	Y	C	N	N	TACS	1993-06	12	2	4	N	L	N	Y	Y	N		12	N	N	N	N	N	N	N	N	N	N	N			N			Y
83	24	D	F	86	N	N	N	N	N	N	110	Y	Y	Y	Y	Y	Y	N	C	TACS	1993-06	13	17	4	N	N	N	N	N	N		5	N	N	N	N	N	N	N	N	N	N	N			N			N
243	36	U	M	74	N	N	Y	Y	N	N	135	Y	Y	N	Y	C	C	N	Y	TACS	1993-12	15	14	2	Y	L	Y	Y	Y	N		14	N	Y	Y	N	N	N	N	Y	N	N	N			N			Y
48	6	U	F	93	N	Y	Y	N	N	N	200	Y	Y	Y	Y	Y	Y	N	N	TACS	1993-06	13	28	4	Y	L	Y	N	Y	N		14	N	N	N	N	Y	N	N	N	N	N	N			N			Y
2	21	F	M	70	N	N	Y	Y	Y	N	120	N	Y	Y	Y	C	N	N	N	TACS	1993-06	14	40	4	N	L	N	N	Y	N		14	N	N	N	N	N	N	N	N	N	N	N			N			Y
89	24	D	F	82	N	Y	Y	Y	N	N	160	Y	Y	Y	C	C	Y	N	N	TACS	1993-06	17	45	4	Y	M	Y	N	N	Y		12	N	N	N	N	N	N	N	N	N	N	N			N			Y
119	24	D	M	78	N	N	N	N	N	Y	120	Y	Y	Y	Y	Y	Y	N	N	TACS	1993-06	8	45	5	N	N	N	N	N	N		3	N	N	N	N	N	N	N	N	N	N	N			N			Y
39	29	F	M	59	N	Y	N	N	N	N	180	Y	Y	Y	N	N	Y	N	N	PACS	1993-06	9	11	5	Y	N	Y	N	N	N		14	N	N	N	N	N	N	N	N	N	N	N			N			Y
110	46	F	M	51	N	N	Y	Y	N	N	120	N	N	N	N	Y	N	N	N	POCS	1993-06	9	13	5	N	N	N	Y	N	N		13	N	N	N	N	Y	N	Y	N	N	N	N			N			Y
85	38	U	F	84	N	N	Y	Y	N	N	155	Y	C	C	C	C	C	Y	C	POCS	1993-06	11	58	4	Y	N	Y	Y	N	N		7	N	N	N	N	N	Y	N	N	N	N	N			N			Y
78	5	D	F	82	N	Y	N	N	N	N	180	N	Y	Y	Y	N	C	N	C	PACS	1993-05	13	43	5	N	L	N	N	Y	N		14	N	N	N	Y	N	N	N	N	N	N	N			N			Y
74	10	F	F	72	Y	N	N	N	N	N	180	N	Y	Y	N	N	N	N	N	LACS	1993-06	15	25	5	N	L	N	N	Y	N		14	N	N	N	N	N	N	N	N	N	N	N			N			Y
80	6	F	F	91	N	N	N	N	N	Y	130	Y	Y	Y	N	C	N	N	Y	PACS	1993-05	16	50	5	Y	N	Y	Y	N	N		14	N	N	N	N	N	N	N	N	N	N	N			N			N
172	30	D	F	88	N	Y	Y	Y	N	N	160	Y	Y	Y	N	C	C	N	N	PACS	1993-06	16	11	5	Y	M	Y	Y	N	Y		14	N	N	N	N	N	N	N	N	N	N	N			Y	29	PYROSIS	Y
118	46	F	M	41	N	N	N	N	N	Y	140	Y	Y	Y	N	N	N	Y	N	POCS	1993-10	17	5	2	Y	M	Y	Y	N	Y		14	N	N	N	N	N	N	N	N	N	N	N			N			Y
28	40	D	M	65	N	N	Y	Y	N	N	170	Y	Y	Y	N	N	Y	N	N	PACS	1993-06	19	30	5	N	L	N	N	N	N		14	N	Y	N	Y	N	N	N	N	N	N	N			N			Y
30	4	F	F	61	N	N	Y	N	N	N	115	N	Y	Y	N	N	N	N	N	LACS	1993-06	20	39	5	N	N	N	N	N	N		14	N	N	N	N	N	N	N	Y	N	N	N			N			Y
89	12	F	M	59	N	N	Y	Y	N	N	140	Y	Y	Y	Y	N	N	N	N	PACS	1993-06	21	33	5	Y	M	Y	Y	N	Y		14	N	N	N	N	N	N	N	N	N	N	N			N			Y
113	6	D	F	76	N	Y	Y	Y	N	Y	120	Y	Y	Y	Y	C	Y	N	C	TACS	1993-06	16	56	6	Y	N	Y	N	N	N		10	N	Y	N	Y	N	N	N	N	N	N	N			N			Y
121	25	F	F	81	N	N	Y	Y	N	N	116	N	Y	Y	N	C	N	N	N	PACS	1993-06	21	47	6	Y	N	Y	N	N	N		14	N	N	N	N	N	N	N	N	N	N	N			N			Y
102	22	D	F	81	N	N	Y	N	N	N	180	Y	Y	N	Y	N	N	N	N	PACS	1993-11	13	58	1	N	N	N	Y	N	N		4	N	N	N	N	N	N	N	N	N	N	N			N			Y
35	15	F	F	81	N	N	Y	Y	N	N	210	Y	N	N	N	N	N	Y	N	POCS	1993-06	11	35	6	N	M	N	Y	Y	N		11	N	N	N	N	N	N	Y	N	N	N	N			N			Y
73	24	D	F	84	N	N	Y	Y	Y	Y	160	Y	Y	Y	N	C	Y	N	N	TACS	1993-05	16	44	6	N	M	N	Y	N	Y		14	N	N	N	N	N	N	N	N	N	N	N			N			Y
12	19	F	M	72	N	N	Y	N	N	N	150	Y	Y	Y	N	N	N	N	N	LACS	1993-06	13	52	6	Y	L	Y	Y	Y	N		14	N	N	Y	N	N	N	Y	N	N	N	N			N			Y
96	6	D	F	72	N	N	Y	N	N	N	140	Y	Y	Y	Y	C	C	N	N	TACS	1993-06	14	52	6	Y	L	Y	N	Y	N		2	N	N	N	N	N	N	N	N	N	N	N			N			Y
124	26	F	M	73	Y	N	Y	N	N	N	140	N	N	N	N	N	N	Y	N	POCS	1993-06	15	35	6	Y	N	Y	Y	N	N		13	N	N	N	N	N	N	Y	N	N	N	N			N			Y
98	11	F	M	66	Y	N	Y	N	N	Y	180	N	Y	Y	N	N	N	N	N	LACS	1993-06	17	12	6	N	L	N	Y	Y	N		14	N	N	N	N	N	N	Y	N	N	N	N			N			Y
27	25	D	F	82	Y	N	Y	Y	N	N	200	Y	Y	Y	Y	C	C	N	N	TACS	1993-06	13	41	7	N	N	N	Y	N	N		14	N	N	N	N	N	N	N	N	N	N	N			N			Y
123	24	F	F	47	N	N	Y	N	N	N	180	Y	Y	Y	N	N	N	N	N	LACS	1993-06	15	14	7	Y	N	Y	Y	N	N		13	N	N	N	N	Y	N	N	N	N	N	N			N			Y
98	4	F	F	81	N	N	Y	N	N	N	180	N	N	N	Y	N	N	N	N	PACS	1993-06	17	57	7	N	N	N	N	N	N		13	N	N	N	N	N	Y	N	N	N	N	N			N			Y
124	26	F	M	69	N	N	Y	Y	N	N	150	Y	Y	N	N	N	N	N	N	LACS	1993-06	21	19	7	N	M	N	Y	N	Y		14	N	N	N	N	N	N	N	N	N	N	N			N			Y
130	47	F	F	64	N	N	Y	N	N	Y	159	Y	Y	Y	N	N	N	N	N	LACS	1993-06	21	23	7	Y	N	Y	Y	N	N		14	N	N	N	N	N	N	N	N	N	N	N			N			Y
15	20	F	F	81	N	N	N	N	N	N	170	Y	Y	Y	N	N	N	N	N	LACS	1993-06	10	59	1	N	N	N	N	N	N		11	Y	N	N	N	Y	N	Y	N	N	N	N			N			Y
109	4	U	F	80	Y	Y	Y	N	N	N	180	N	Y	Y	C	C	C	Y	N	POCS	1993-06	11	10	1	Y	M	Y	N	N	Y		2	N	N	N	N	Y	N	N	N	N	N	N			N			Y
20	21	D	F	49	N	N	Y	Y	N	N	153	Y	Y	Y	Y	C	Y	N	N	TACS	1993-06	12	44	1	Y	L	Y	N	Y	N		2	N	N	N	N	N	N	N	N	N	N	N			N			Y
1	16	F	F	83	N	Y	N	N	N	N	130	Y	Y	Y	Y	Y	Y	C	N	TACS	1993-06	16	56	1	N	N	N	N	N	N		14	N	N	N	Y	N	N	N	N	N	N	N			N			Y
53	3	F	M	88	N	N	N	N	N	N	180	Y	Y	N	Y	N	N	N	N	PACS	1993-06	19	22	1	Y	N	Y	Y	N	N		12	N	N	N	N	N	N	N	N	N	N	N			N			Y
109	20	F	M	55	N	N	Y	N	N	N	190	N	Y	Y	N	N	N	N	N	LACS	1993-06	20	59	1	N	M	N	N	N	Y		12	N	N	N	N	N	N	N	N	N	N	N			N			Y
38	1	F	M	81	Y	N	N	N	N	N	230	N	Y	N	N	N	N	Y	Y	POCS	1993-06	3	33	2	N	L	N	N	Y	N		7	N	N	N	N	N	N	Y	N	Y	N	N			N			N
110	43	F	M	78	N	Y	Y	N	N	N	150	Y	Y	Y	Y	N	N	N	N	PACS	1993-06	9	8	2	Y	N	Y	Y	N	N		12	N	N	N	N	Y	N	Y	N	N	N	N			N			Y
102	4	F	M	51	N	N	N	N	N	N	160	Y	Y	Y	N	Y	Y	N	N	TACS	1993-06	9	55	2	Y	M	Y	N	N	Y		14	N	N	N	N	N	N	N	N	N	N	N			N			Y
47	40	F	F	85	N	Y	Y	Y	N	N	200	Y	Y	Y	Y	Y	Y	N	N	TACS	1993-06	10	24	2	Y	N	Y	N	N	N		7	N	N	N	N	Y	N	N	N	N	N	N			N			Y
57	29	F	M	69	Y	N	N	N	N	N	140	Y	Y	Y	N	N	N	N	Y	PACS	1993-06	11	2	2	N	N	N	N	N	N		12	N	N	N	N	Y	N	N	N	N	N	N			N			N
37	42	F	M	70	N	N	Y	Y	N	N	140	N	Y	N	N	N	N	N	N	PACS	1993-06	14	18	2	N	N	N	Y	N	N		14	N	N	N	N	Y	N	N	N	N	N	N			N			Y
119	24	F	M	65	N	N	N	N	N	N	140	Y	Y	Y	N	N	Y	N	N	PACS	1993-06	14	54	2	Y	L	Y	Y	Y	N		14	N	N	N	N	N	N	N	N	N	N	N			N			Y
119	8	F	M	60	Y	N	N	N	N	Y	190	Y	N	N	Y	N	N	N	N	PACS	1993-06	14	55	2	N	N	N	N	N	N		8	N	N	N	N	N	N	N	N	N	N	N			N			N
252	32	F	M	79	N	N	Y	Y	N	Y	150	Y	Y	Y	N	N	N	N	N	LACS	1993-10	15	58	4	Y	M	Y	Y	N	Y		2	N	N	N	N	N	N	N	N	N	N	N			N			Y
70	3	D	M	64	N	N	N	N	N	N	170	Y	Y	Y	Y	N	N	N	N	PACS	1993-07	1	22	7	Y	N	N	N	N	N		13	N	N	N	N	N	N	N	N	N	N	N			N			N
32	21	F	F	79	N	Y	Y	Y	N	N	140	Y	Y	Y	Y	Y	Y	N	N	TACS	1993-07	14	49	2	N	L	N	N	Y	N		11	N	N	N	N	N	N	N	N	N	N	N			N			Y
81	12	D	F	76	N	N	N	N	N	N	165	Y	Y	Y	C	C	C	C	C	PACS	1993-06	21	42	2	N	N	N	N	N	N		14	N	N	N	N	N	N	N	N	N	N	N			N			Y
121	17	F	M	72	N	N	Y	Y	N	N	169	N	N	N	N	N	N	Y	N	POCS	1993-06	16	9	3	Y	L	Y	N	Y	N		3	N	N	N	N	N	N	N	N	N	N	N			N			Y
121	17	F	M	60	N	N	Y	Y	N	Y	180	Y	Y	Y	Y	N	N	N	N	PACS	1993-06	18	14	3	N	M	N	Y	N	Y		14	N	N	N	N	N	N	N	N	N	N	N			N			Y
113	9	F	F	83	N	Y	Y	Y	N	N	180	Y	Y	Y	N	Y	Y	N	N	TACS	1993-06	19	1	3	N	L	N	Y	Y	N		14	Y	N	N	N	N	N	N	N	N	N	N			N			Y
2	28	F	M	80	Y	N	N	N	Y	N	190	Y	Y	Y	N	N	N	N	N	LACS	1993-06	10	23	3	Y	N	Y	Y	N	N		11	N	N	N	N	Y	N	N	N	N	N	N			N			Y
78	4	D	F	68	N	Y	N	N	N	N	130	Y	Y	Y	N	C	C	Y	N	POCS	1993-06	12	30	3	Y	L	N	N	N	N		14	N	N	N	N	N	N	N	N	N	N	N			N			N
81	4	F	M	69	N	N	N	N	N	N	145	N	Y	Y	Y	C	C	C	N	TACS	1993-05	14	35	2	Y	M	N	N	N	N		14	N	N	N	N	N	N	N	N	N	N	N			N			Y
131	21	F	M	49	N	N	Y	Y	Y	Y	150	Y	Y	Y	N	N	N	N	N	LACS	1993-06	8	36	3	N	L	N	Y	Y	N		8	N	N	N	N	N	N	N	N	N	N	N			N			Y
77	11	F	F	54	Y	N	Y	Y	N	N	130	Y	Y	Y	N	Y	N	N	N	PACS	1993-04	14	7	3	N	L	N	N	Y	N		14	N	N	N	N	N	N	N	N	N	N	N			N			Y
82	25	F	M	68	N	Y	Y	Y	N	Y	180	Y	Y	Y	N	N	N	N	Y	PACS	1993-06	18	56	3	N	N	N	Y	N	N		14	N	N	N	N	N	N	Y	N	N	N	N			N			Y
82	30	D	F	79	N	Y	Y	Y	N	N	180	Y	Y	Y	C	C	C	C	N	PACS	1993-06	18	59	3	Y	N	Y	N	N	N		3	N	N	N	N	N	N	N	N	N	N	N			N			Y
129	6	F	F	83	N	N	N	N	N	N	200	N	Y	Y	N	C	Y	N	N	TACS	1993-06	1	57	4	Y	M	N	N	N	N		14	N	N	N	N	N	N	N	N	N	N	N			Y	29	EXTENSION OF STROKE	N
37	26	F	F	71	N	N	N	N	N	N	190	Y	Y	Y	N	N	N	N	N	LACS	1993-06	12	29	4	N	L	N	Y	Y	N		8	N	N	N	N	Y	N	Y	N	N	N	N			N			Y
6	44	D	M	69	N	N	Y	N	N	N	145	Y	Y	Y	Y	C	C	C	C	TACS	1993-06	13	12	4	N	N	N	N	N	N		0	N	N	N	N	N	N	Y	N	N	N	N			N			Y
118	40	F	M	68	N	N	N	N	N	N	180	Y	Y	Y	N	N	N	N	N	LACS	1993-06	13	38	4	Y	N	Y	Y	N	N		12	N	N	N	N	N	N	N	Y	N	N	N			N			Y
74	15	D	F	83	N	N	N	N	N	N	130	Y	Y	Y	N	C	Y	N	N	TACS	1993-06	13	43	4	N	M	N	Y	N	Y		5	N	N	N	N	N	N	N	N	N	N	N			N			Y
119	41	F	M	43	N	N	N	N	N	N	130	Y	Y	Y	N	N	N	N	N	LACS	1993-06	14	8	4	Y	L	Y	Y	Y	N		3	N	N	N	N	N	N	N	N	N	N	N			N			Y
26	12	F	F	62	N	N	Y	N	N	Y	130	N	Y	N	N	N	N	Y	N	POCS	1993-05	9	41	2	Y	L	N	N	Y	N		8	N	N	N	Y	N	N	N	N	N	N	N			N			Y
102	4	D	F	76	N	N	Y	Y	N	N	120	Y	Y	Y	C	C	C	N	C	PACS	1993-06	22	22	4	Y	N	Y	Y	N	N		14	N	N	N	N	N	N	N	N	N	N	N			N			Y
129	14	F	M	88	N	N	N	N	N	Y	170	Y	Y	Y	N	N	N	N	N	LACS	1993-06	22	45	3	Y	L	Y	Y	N	N		14	N	N	N	N	N	N	N	N	N	N	N			N			N
119	12	F	M	66	N	N	N	N	N	N	170	Y	Y	Y	N	N	N	N	N	LACS	1993-07	8	31	5	Y	N	Y	Y	N	N		14	N	N	N	N	N	N	N	N	N	N	N			N			Y
127	38	D	F	83	N	Y	N	N	N	N	140	Y	Y	Y	Y	Y	N	N	N	TACS	1993-07	9	12	5	N	N	N	Y	N	N		14	N	N	N	N	N	N	Y	N	N	N	N			N			Y
127	7	F	M	52	Y	N	Y	N	N	N	150	Y	Y	Y	Y	Y	N	N	N	TACS	1993-07	9	14	5	Y	M	N	Y	N	Y		14	N	N	N	N	N	N	Y	N	N	N	N			N			Y
10	8	F	M	56	Y	N	Y	Y	N	N	140	Y	Y	Y	Y	N	N	N	N	PACS	1993-07	10	46	5	N	L	N	Y	Y	N		14	N	N	N	N	N	N	N	N	N	N	N			N			Y
47	18	F	M	72	N	N	Y	N	N	N	190	Y	N	N	Y	N	N	N	N	PACS	1993-07	10	55	5	Y	M	Y	Y	N	Y		14	N	N	N	N	N	N	N	N	N	N	N			N			Y
113	31	F	F	65	N	Y	Y	N	N	Y	180	Y	Y	Y	N	N	N	N	N	LACS	1993-07	20	57	5	Y	N	Y	Y	N	N		14	N	N	N	N	N	N	N	N	N	N	N			N			Y
134	24	F	M	79	N	Y	N	N	N	N	130	Y	Y	Y	N	N	N	C	N	PACS	1993-07	11	39	5	N	L	N	N	Y	N		14	N	N	N	N	N	N	N	N	N	N	N			N			Y
27	36	F	F	69	N	N	Y	N	Y	N	180	Y	Y	Y	Y	N	N	N	N	PACS	1993-07	11	43	5	N	M	N	Y	N	Y		14	N	N	N	N	N	N	N	N	N	N	N			N			Y
78	22	F	M	84	N	Y	N	N	N	Y	130	Y	Y	Y	Y	C	C	C	C	TACS	1993-07	12	7	5	Y	N	N	N	N	N		14	N	Y	N	Y	N	N	N	N	N	N	N			N			Y
186	30	F	F	80	Y	N	Y	N	N	N	150	Y	Y	Y	N	N	N	N	N	LACS	1993-07	12	13	5	N	N	N	N	N	N		2	N	N	N	N	N	N	Y	N	N	N	N			N			Y
195	20	F	F	72	N	N	Y	Y	N	N	140	N	Y	Y	N	Y	Y	N	N	TACS	1993-07	16	47	5	Y	L	Y	N	Y	N		14	N	N	N	N	N	N	N	N	N	N	N			N			Y
110	4	F	M	53	N	Y	Y	N	N	N	200	Y	Y	N	N	N	N	N	N	LACS	1993-07	18	35	5	N	N	N	N	N	N		9	N	N	N	N	N	N	Y	N	N	N	N			N			Y
116	14	F	F	78	N	N	N	N	N	N	140	N	Y	Y	N	N	N	N	N	LACS	1993-07	20	22	5	Y	M	Y	Y	N	Y		14	N	N	N	N	N	N	N	N	N	N	N			N			Y
115	40	F	M	75	Y	N	N	N	N	N	180	Y	Y	Y	N	N	N	N	N	LACS	1993-04	15	59	6	Y	M	Y	N	N	Y		6	N	N	N	N	N	N	N	N	N	N	N			N			Y
184	19	F	F	71	N	N	N	N	N	N	135	Y	N	N	N	N	N	N	Y	PACS	1993-07	8	29	6	N	M	N	N	N	Y		10	N	N	N	N	Y	N	Y	N	N	N	N			N			Y
105	44	F	F	79	N	N	Y	N	N	N	200	N	Y	Y	Y	C	C	N	N	TACS	1993-07	10	4	6	N	L	N	Y	Y	N		12	N	N	N	N	N	N	N	N	N	N	N			N			Y
105	18	F	F	87	N	N	N	N	N	N	180	N	Y	N	Y	C	C	N	N	PACS	1993-07	10	6	6	Y	N	Y	N	N	N		14	N	N	N	N	N	N	N	N	N	N	N			N			Y
85	6	D	F	79	N	Y	N	N	N	N	190	Y	Y	Y	N	Y	Y	N	Y	TACS	1993-07	14	1	6	N	N	N	Y	N	N		14	N	N	N	N	N	N	N	N	N	N	N			N			Y
12	27	D	F	82	N	N	Y	N	N	N	160	Y	Y	Y	Y	C	C	C	N	TACS	1993-07	14	42	6	Y	L	Y	Y	Y	N		14	N	N	N	N	N	N	N	N	N	N	N			N			Y
24	19	F	M	65	N	N	Y	Y	N	N	170	Y	Y	Y	N	N	N	N	N	LACS	1993-07	16	24	6	N	M	N	Y	N	Y		14	N	N	N	N	N	N	N	N	N	N	N			N			Y
86	5	D	F	81	N	N	N	N	N	N	113	Y	Y	Y	Y	C	Y	N	Y	TACS	1993-09	19	27	1	Y	N	Y	N	N	N		4	N	N	N	N	N	N	N	N	N	N	N			N			Y
225	8	F	F	87	Y	Y	N	N	N	N	145	Y	Y	Y	Y	N	N	N	N	PACS	1993-09	13	38	7	N	N	N	N	N	N		14	N	N	N	N	N	N	N	N	N	N	N			N			Y
172	2	F	M	58	N	N	Y	N	N	N	200	Y	Y	Y	Y	N	Y	N	N	PACS	1993-07	11	57	7	N	N	N	Y	N	N		14	Y	N	N	N	N	N	N	N	N	N	N			N			Y
110	9	U	M	68	Y	N	Y	N	N	N	120	Y	Y	Y	C	C	C	Y	N	POCS	1993-04	10	18	5	N	L	N	N	Y	N		4	N	N	N	N	Y	Y	N	N	N	N	N			N			Y
81	5	F	F	69	N	N	N	N	N	Y	190	Y	Y	Y	N	C	C	Y	N	POCS	1993-07	12	33	7	Y	L	N	N	N	N		14	N	N	N	N	N	N	N	N	N	N	N			N			N
87	34	F	F	63	N	N	Y	N	N	N	140	N	Y	Y	Y	N	N	N	N	PACS	1993-07	13	52	7	N	N	N	N	N	N		14	N	N	N	N	N	N	N	N	N	N	N			N			Y
54	35	F	M	65	Y	N	Y	N	N	Y	200	N	Y	Y	N	N	N	N	N	LACS	1993-06	19	11	4	Y	M	Y	Y	N	N		14	N	N	N	N	N	Y	N	N	N	N	N			Y	2	SEE DISCHARGE FORM	Y
96	12	D	M	49	N	N	Y	Y	N	N	140	Y	Y	Y	Y	Y	N	N	N	TACS	1993-07	15	23	1	N	L	N	N	Y	N		1	N	N	N	N	N	N	N	N	N	N	N			N			Y
123	6	F	M	75	N	N	Y	N	N	N	150	Y	Y	Y	N	N	N	N	N	LACS	1993-07	23	20	1	Y	M	Y	Y	N	Y		14	N	N	N	N	N	N	N	N	N	N	N			N			Y
31	34	F	M	66	N	N	N	N	N	N	190	N	Y	Y	N	N	N	N	N	LACS	1993-07	8	50	2	N	N	N	Y	N	N		5	N	N	N	N	N	N	N	N	N	N	N			N			Y
7	43	D	M	74	N	N	Y	Y	N	N	100	Y	Y	Y	Y	C	N	N	N	TACS	1993-07	9	4	2	Y	N	Y	Y	N	N		13	N	N	N	N	Y	N	N	Y	N	N	N			N			Y
31	22	F	F	76	N	N	N	N	N	N	200	Y	Y	Y	Y	N	N	N	N	PACS	1993-07	9	50	2	Y	N	Y	Y	N	N		5	N	N	N	N	N	N	N	N	N	N	N			N			Y
90	24	F	F	74	Y	N	N	N	N	N	170	Y	Y	Y	Y	N	N	N	N	PACS	1993-07	10	13	2	N	N	N	N	N	N		14	N	N	N	N	N	N	N	N	N	N	N			N			Y
5	20	F	F	80	N	N	Y	Y	N	Y	146	Y	Y	Y	Y	Y	N	N	N	TACS	1993-07	10	8	2	N	L	N	Y	Y	N		4	N	N	N	N	N	N	N	N	N	N	N			N			Y
2	45	D	M	65	Y	N	Y	Y	N	N	200	C	C	C	N	N	N	Y	N	POCS	1993-07	12	40	2	Y	L	Y	Y	Y	N		10	N	N	N	N	Y	N	N	N	N	N	N			N			Y
73	26	F	F	71	N	N	Y	N	N	N	200	N	N	N	Y	N	N	N	N	PACS	1993-07	13	50	2	Y	M	Y	Y	N	Y		2	N	N	N	N	N	N	N	N	N	N	N			N			Y
172	4	F	M	81	N	N	Y	N	N	Y	140	N	Y	Y	N	N	N	N	N	LACS	1993-07	13	57	2	Y	N	Y	Y	N	N		8	N	N	N	N	N	N	N	N	N	N	N			N			Y
40	6	F	M	63	Y	N	Y	N	N	N	160	Y	Y	N	N	N	N	N	N	LACS	1993-07	14	29	2	N	M	N	Y	N	Y		14	N	N	N	N	Y	N	N	N	N	N	N			N			Y
176	28	F	M	75	N	N	Y	Y	N	N	180	Y	Y	Y	Y	N	N	N	N	PACS	1993-07	16	6	2	Y	L	Y	N	Y	N		14	N	N	N	N	N	N	N	N	N	N	N			N			Y
33	32	D	F	89	Y	N	Y	Y	N	N	110	Y	Y	Y	Y	Y	C	N	N	TACS	1993-07	16	51	2	N	N	N	N	N	N		9	N	N	N	N	N	N	N	N	N	N	N			N			Y
35	1	F	F	81	N	N	N	N	N	N	150	Y	Y	Y	N	N	N	N	N	LACS	1993-07	22	36	2	Y	N	Y	N	N	N		3	N	N	N	N	N	N	N	N	N	N	N			N			N
134	36	F	M	66	Y	Y	Y	Y	N	Y	130	Y	Y	Y	Y	N	N	N	Y	PACS	1993-07	22	53	2	N	L	N	N	Y	N		14	N	N	N	N	N	N	N	N	N	N	N			N			Y
134	12	F	M	73	N	N	N	N	N	N	140	Y	Y	Y	Y	N	N	N	N	PACS	1993-07	22	55	2	Y	N	Y	N	N	N		14	N	N	N	N	N	N	N	N	N	N	N			N			Y
35	36	F	F	52	Y	N	Y	N	N	N	150	N	N	N	Y	N	N	N	N	PACS	1993-07	10	47	3	N	M	N	Y	N	Y		7	N	N	N	N	N	N	N	N	N	N	N			N			Y
98	27	F	M	60	N	N	N	N	N	Y	170	N	N	Y	N	N	N	N	N	PACS	1993-07	12	46	3	Y	N	Y	Y	N	N		9	N	N	N	N	N	N	N	N	N	N	N			N			Y
121	8	D	M	59	N	N	Y	Y	N	Y	155	Y	Y	Y	N	Y	Y	N	N	TACS	1993-07	16	3	4	Y	M	Y	Y	N	Y		14	N	N	N	N	N	N	Y	N	N	N	N			N			Y
33	23	F	M	82	N	N	N	N	N	N	210	N	N	N	Y	N	N	N	N	PACS	1993-07	10	51	4	N	M	N	N	N	N		6	N	N	N	N	N	N	N	N	N	N	N			N			N
33	35	D	F	83	N	Y	N	N	N	N	140	Y	Y	Y	C	Y	Y	N	N	TACS	1993-07	11	15	4	Y	L	Y	Y	Y	N		14	N	N	N	N	N	N	N	N	N	N	N			N			Y
82	21	F	F	81	N	N	N	N	N	Y	110	N	Y	Y	N	N	N	N	N	LACS	1993-07	13	47	4	N	N	N	Y	N	N		13	N	N	N	N	N	N	N	N	N	N	N			N			Y
118	43	F	F	80	N	Y	N	N	N	N	180	N	Y	Y	N	N	N	N	N	LACS	1993-07	15	17	4	Y	L	Y	Y	Y	N		14	N	N	N	N	N	N	Y	Y	N	N	N			N			Y
186	24	D	F	88	N	N	Y	Y	N	N	160	Y	Y	Y	N	N	N	N	N	PACS	1993-07	11	20	4	N	N	N	N	N	N		12	N	N	N	N	N	N	N	N	N	N	N			N			Y
53	10	F	F	83	Y	N	Y	Y	N	N	170	Y	Y	Y	N	Y	N	N	N	PACS	1993-07	16	28	4	N	L	N	Y	Y	N		14	N	N	N	N	N	N	N	N	N	N	N			N			Y
74	36	F	M	61	Y	N	Y	Y	N	N	130	N	Y	Y	N	N	N	Y	N	POCS	1993-07	16	36	4	Y	N	Y	Y	N	N		14	N	N	N	N	N	N	N	N	N	N	N			N			Y
244	46	F	F	80	N	Y	Y	Y	N	N	160	N	N	N	N	N	N	N	Y	OTH	1994-03	8	42	4	N	M	N	N	N	Y		8	N	N	N	N	N	N	N	N	N	N	N			N			Y
83	2	D	F	82	N	N	N	N	N	Y	210	Y	Y	Y	Y	C	C	N	N	TACS	1993-07	23	8	4	N	N	N	N	N	N		14	N	Y	Y	Y	N	N	N	N	N	N	N			N			Y
121	36	F	F	82	Y	N	Y	Y	N	Y	160	Y	Y	Y	N	N	N	N	Y	PACS	1993-07	19	28	5	N	N	N	Y	N	N		14	N	N	N	N	N	N	N	N	N	N	N			N			Y
161	14	U	F	71	N	Y	Y	Y	N	N	205	Y	Y	Y	Y	C	Y	N	C	TACS	1993-07	8	1	5	N	M	N	Y	N	Y		14	N	N	N	N	N	N	N	Y	N	N	N			N			Y
113	10	F	F	83	N	N	Y	N	N	N	120	N	N	N	Y	N	N	N	Y	PACS	1993-07	18	11	5	Y	M	Y	Y	N	Y		4	N	N	N	N	N	N	N	N	N	N	N			N			Y
1	40	F	M	56	N	N	Y	N	N	N	130	Y	Y	Y	N	N	N	N	N	LACS	1993-07	8	23	5	Y	L	Y	Y	Y	N		12	N	N	N	N	N	N	N	N	N	N	N			N			Y
102	6	F	F	70	Y	N	Y	N	N	N	200	N	N	N	Y	N	N	Y	Y	POCS	1993-07	12	13	5	Y	N	Y	Y	N	N		14	N	N	N	N	N	N	N	N	N	N	N			N			Y
16	12	F	M	56	Y	N	Y	N	N	N	140	Y	Y	Y	N	N	N	N	N	LACS	1993-07	14	12	5	N	N	N	N	N	N		9	N	N	N	N	N	N	N	N	N	N	N			N			Y
195	30	U	F	82	N	Y	Y	Y	N	N	225	C	Y	Y	C	C	C	Y	Y	POCS	1993-07	14	50	5	Y	M	Y	N	N	Y		5	N	N	N	N	N	N	N	N	N	N	N			N			Y
102	36	D	M	80	Y	Y	Y	Y	N	Y	150	Y	Y	Y	Y	Y	C	N	N	TACS	1993-07	15	1	5	Y	M	Y	Y	N	Y		14	N	N	N	N	N	N	N	N	N	N	N			N			Y
6	39	D	F	83	N	Y	Y	Y	N	Y	140	Y	Y	Y	C	C	C	C	C	PACS	1993-07	15	21	5	N	N	N	N	N	N		6	N	N	N	N	N	N	N	N	N	N	N			N			Y
113	7	D	M	75	N	N	Y	Y	N	N	170	Y	Y	Y	N	Y	Y	N	N	TACS	1993-06	19	0	6	Y	L	Y	N	Y	N		4	N	N	N	N	N	N	N	N	N	N	N			N			Y
39	12	F	M	76	Y	N	N	N	N	N	140	Y	Y	Y	N	N	N	N	N	LACS	1994-02	1	22	5	Y	N	Y	N	N	N		7	N	N	N	N	N	N	N	N	N	N	N			N			N
89	8	D	F	81	Y	N	Y	Y	N	N	160	Y	Y	Y	N	Y	N	Y	N	POCS	1993-07	17	2	5	Y	N	Y	Y	N	N		14	N	N	N	N	N	N	N	N	N	N	N			N			Y
96	10	F	F	51	N	N	Y	Y	N	N	200	Y	Y	Y	C	C	C	N	N	PACS	1993-07	17	36	5	N	L	N	N	Y	N		14	N	N	N	N	N	N	N	N	N	N	N			N			Y
73	24	D	M	58	N	N	Y	Y	N	N	180	Y	Y	Y	Y	C	C	N	N	TACS	1993-07	19	31	5	Y	N	Y	Y	N	N		14	N	N	N	N	N	N	N	N	N	N	N			N			Y
4	35	F	M	61	Y	Y	N	N	N	N	150	N	N	N	N	Y	N	N	N	POCS	1993-07	19	57	5	Y	N	Y	Y	N	N		2	N	N	N	N	N	N	N	N	N	N	N			N			Y
176	18	F	M	90	N	N	Y	Y	N	N	180	Y	Y	Y	N	N	N	N	N	LACS	1993-07	20	18	5	N	L	N	Y	Y	N		14	N	N	N	N	N	N	N	N	N	N	N			N			Y
60	3	F	M	59	N	N	Y	Y	N	N	120	Y	Y	Y	N	N	N	N	N	LACS	1993-07	21	38	5	Y	M	Y	Y	N	Y		14	N	N	N	N	Y	N	Y	N	N	N	N			N			Y
40	16	F	M	60	N	N	Y	N	N	N	180	Y	Y	Y	N	N	N	N	N	LACS	1993-07	6	54	6	N	N	N	Y	N	N		14	N	N	N	N	Y	N	N	N	N	N	N			N			Y
121	23	F	M	66	N	N	Y	Y	N	N	180	Y	Y	Y	Y	N	Y	Y	Y	POCS	1993-07	19	21	6	N	N	N	Y	N	N		4	N	N	N	N	N	N	N	N	N	N	N			N			Y
118	28	F	M	74	Y	N	N	N	N	N	180	Y	Y	Y	N	N	N	N	N	LACS	1993-07	10	38	6	Y	N	Y	Y	N	N		14	N	N	N	N	N	N	Y	Y	N	N	N			N			Y
196	48	U	F	82	N	Y	Y	Y	N	N	170	N	Y	Y	C	C	C	C	N	PACS	1993-07	17	8	6	N	N	N	N	N	N		14	N	N	N	N	N	N	N	N	N	N	N			N			Y
5	24	F	M	40	N	N	Y	N	N	N	160	Y	Y	Y	N	N	N	N	N	LACS	1993-07	18	18	6	Y	N	Y	Y	N	N		4	N	N	N	N	N	N	N	N	N	N	N			N			Y
71	22	D	F	79	N	N	N	N	N	N	180	Y	Y	Y	N	N	C	N	C	PACS	1993-04	17	21	6	Y	L	Y	Y	Y	N		14	N	N	N	N	N	N	N	N	N	N	N			N			N
134	7	D	M	67	Y	N	Y	Y	N	N	140	Y	Y	Y	N	N	N	N	Y	PACS	1993-07	21	43	6	N	M	N	N	N	N		14	N	N	N	N	N	N	N	N	N	N	N			N			Y
5	10	F	F	62	N	N	Y	Y	N	N	170	Y	Y	Y	N	Y	N	N	N	PACS	1993-07	21	40	6	Y	N	Y	Y	N	N		14	N	N	N	N	N	Y	N	N	N	N	N			N			Y
74	4	D	F	88	N	Y	N	N	N	N	130	N	Y	N	Y	C	Y	N	C	PACS	1993-07	0	9	7	Y	N	Y	N	N	N		13	N	N	N	N	N	N	N	N	N	N	N			N			Y
2	38	D	M	83	N	N	Y	N	N	Y	160	Y	Y	Y	Y	C	C	N	N	TACS	1993-07	8	38	7	N	N	N	N	N	N		6	N	N	N	N	N	N	N	N	N	N	N			N			Y
15	8	F	F	72	N	N	N	N	N	N	140	Y	Y	Y	Y	N	N	N	N	PACS	1994-12	16	19	6	Y	L	Y	Y	Y	N		14	N	N	N	N	N	N	N	N	N	N	N			N			Y
18	16	F	M	67	N	N	Y	Y	N	N	160	Y	Y	Y	Y	C	C	N	N	TACS	1993-07	11	37	7	N	N	N	Y	N	N		5	N	N	N	N	Y	N	N	N	Y	N	N			N			Y
95	6	D	F	63	N	N	Y	Y	N	N	110	Y	Y	Y	Y	Y	Y	N	N	TACS	1993-07	12	54	7	Y	N	Y	N	N	N		14	N	N	N	Y	N	N	N	N	N	N	N			N			Y
124	13	F	M	67	Y	N	Y	N	N	N	230	Y	Y	N	Y	N	N	N	Y	PACS	1993-07	13	45	7	N	L	N	N	Y	N		11	N	N	N	N	N	N	N	N	N	N	N			N			Y
6	36	F	M	83	N	N	N	N	N	N	120	N	Y	Y	Y	Y	Y	N	N	TACS	1993-07	19	8	7	Y	M	N	N	N	N		12	N	N	N	N	N	N	N	N	N	N	N			N			N
83	2	F	M	70	N	N	N	N	N	N	130	Y	N	N	Y	N	N	N	N	PACS	1993-07	21	27	7	N	N	N	N	N	N		2	N	N	Y	N	N	N	N	N	N	N	N			N			N
73	21	F	F	81	N	Y	N	N	N	N	140	Y	Y	Y	N	C	N	N	N	PACS	1993-07	12	27	1	N	M	N	Y	N	Y		14	N	N	N	N	N	N	N	N	N	N	N			N			Y
98	20	F	M	67	N	N	Y	Y	N	N	170	Y	Y	Y	N	Y	N	N	C	PACS	1993-07	13	27	1	Y	L	Y	Y	Y	N		14	N	N	N	N	N	N	N	N	N	N	N			N			Y
39	23	D	M	84	N	Y	N	N	N	N	110	Y	Y	Y	Y	Y	C	C	N	TACS	1994-01	15	18	6	N	M	N	N	N	Y		14	N	N	N	N	N	N	N	N	N	N	N			N			N
27	44	D	M	56	Y	N	Y	Y	N	N	190	Y	Y	Y	N	C	Y	N	N	TACS	1993-07	1	58	2	N	M	N	N	N	Y		14	N	N	N	N	N	N	Y	N	N	N	N			N			Y
6	12	F	F	54	N	N	N	N	N	N	160	Y	Y	Y	Y	C	N	N	N	TACS	1993-07	10	49	2	Y	L	Y	Y	Y	N		14	N	N	N	N	N	N	N	N	N	N	N			N			Y
16	30	F	M	85	Y	N	Y	N	N	N	140	N	N	N	Y	N	N	N	N	PACS	1993-07	13	55	2	Y	L	Y	Y	Y	N		11	N	N	N	N	Y	N	N	N	N	N	N			N			Y
74	5	F	M	75	N	N	N	N	N	N	190	N	Y	N	N	N	C	N	N	PACS	1993-06	1	27	1	N	L	N	Y	Y	N		8	N	N	N	N	N	N	N	N	N	N	N			N			Y
134	5	F	F	80	N	N	N	N	N	N	200	Y	Y	Y	N	C	C	N	N	PACS	1993-07	15	27	2	Y	N	Y	N	N	N		14	N	N	N	N	N	N	N	N	N	N	N			N			Y
101	5	D	F	77	N	N	Y	N	N	N	150	Y	Y	Y	Y	Y	Y	N	N	TACS	1993-07	15	29	2	N	N	N	N	N	N		14	N	N	N	N	N	N	N	N	N	N	N			N			Y
98	11	F	F	51	Y	N	Y	N	N	N	160	Y	Y	Y	N	N	N	C	N	PACS	1993-07	16	19	2	N	M	N	Y	N	Y		12	N	N	N	N	N	N	N	N	N	N	N			N			Y
102	12	F	M	68	Y	N	N	N	N	N	200	N	Y	Y	N	Y	Y	N	N	TACS	1993-07	16	50	2	Y	N	Y	Y	N	N		14	N	N	N	N	N	N	N	N	N	N	N			N			Y
25	18	F	F	73	N	N	Y	N	N	Y	180	N	Y	Y	N	N	N	N	N	LACS	1993-07	14	11	3	N	M	N	Y	N	Y		14	N	N	N	N	N	N	N	N	N	N	N			N			Y
164	40	D	F	66	N	N	Y	N	N	N	140	Y	N	N	Y	C	C	N	N	PACS	1993-07	8	45	3	Y	M	Y	Y	N	Y		14	N	N	N	N	N	N	Y	N	N	N	N			N			Y
119	24	F	M	79	N	N	N	N	N	N	150	Y	Y	C	Y	C	C	N	N	TACS	1993-07	10	43	3	Y	N	Y	Y	N	N		14	N	N	N	N	N	N	N	N	N	N	N			N			Y
76	34	F	F	86	N	N	N	N	N	N	150	N	N	Y	N	N	N	N	N	PACS	1993-07	10	48	3	N	N	N	N	N	N		13	N	N	N	N	N	N	N	N	N	N	N			N			N
50	18	F	M	89	Y	N	N	N	N	N	140	N	Y	Y	Y	N	N	N	N	PACS	1994-05	17	6	3	Y	M	N	N	N	N		14	N	N	N	N	N	N	N	N	N	N	N			Y	25	FRANK HAEMATURIA	Y
102	14	F	M	68	N	N	Y	Y	N	Y	190	Y	Y	Y	N	N	N	N	N	LACS	1993-07	16	12	3	N	L	N	N	Y	N		14	N	N	N	N	N	N	N	N	N	N	N			N			Y
6	6	D	M	69	N	N	N	N	N	N	150	Y	Y	Y	Y	C	C	N	C	TACS	1993-07	20	23	3	N	L	N	N	Y	N		14	N	N	N	N	N	N	N	N	N	N	N			N			Y
1	12	F	F	70	N	Y	N	N	N	Y	180	Y	Y	Y	Y	N	Y	N	N	PACS	1993-07	23	42	3	Y	N	Y	N	N	N		14	N	N	N	Y	N	N	Y	N	N	N	N			N			Y
89	36	F	M	74	N	N	Y	Y	N	N	210	Y	Y	Y	Y	C	C	N	N	TACS	1993-07	8	42	4	N	M	N	N	N	Y		14	N	N	N	N	N	N	N	N	N	N	N			N			Y
80	18	F	F	65	Y	N	N	N	N	N	180	N	Y	Y	N	N	N	N	N	LACS	1993-07	8	59	4	Y	N	Y	Y	N	N		14	N	N	N	N	N	N	N	N	N	N	N			N			Y
164	48	F	F	65	N	N	Y	Y	N	N	180	N	Y	N	Y	N	N	N	N	PACS	1993-07	11	7	4	N	N	N	Y	N	N		7	N	N	N	N	N	N	Y	N	N	N	N			N			Y
331	25	F	M	68	Y	Y	Y	N	N	N	160	Y	Y	Y	Y	C	C	C	C	TACS	1994-03	7	13	4	Y	N	Y	N	N	N		9	N	N	N	Y	N	N	N	N	N	N	N			N			Y
49	4	F	M	81	N	Y	Y	Y	N	N	190	Y	Y	Y	Y	Y	C	C	C	TACS	1993-07	12	34	4	Y	M	Y	Y	N	Y		14	N	N	N	N	N	N	N	N	N	N	N			N			Y
32	28	F	F	73	Y	N	Y	Y	N	Y	140	Y	Y	Y	N	N	N	N	N	LACS	1993-07	12	41	4	N	N	N	N	N	N		9	N	N	N	N	N	N	N	N	N	N	N			N			Y
38	2	F	F	87	N	N	N	N	N	N	140	N	N	N	Y	N	N	N	Y	PACS	1993-12	23	6	7	N	L	N	Y	Y	N		11	N	N	N	N	N	N	N	N	N	N	N			N			N
24	27	F	M	67	Y	N	Y	Y	N	N	180	N	Y	N	N	N	N	N	N	PACS	1993-07	16	51	4	Y	N	Y	N	N	N		2	N	N	N	N	N	N	N	N	N	N	N			N			Y
134	29	F	F	77	N	N	Y	Y	N	N	160	Y	Y	Y	N	N	N	N	N	LACS	1993-07	17	7	4	N	N	N	N	N	N		14	N	N	N	N	N	N	N	N	N	N	N			N			Y
3	25	F	M	63	N	N	Y	N	N	N	190	N	N	Y	N	N	N	N	N	PACS	1993-07	17	9	4	N	M	N	Y	N	Y		14	N	N	N	N	N	N	N	N	N	N	N			N			Y
80	36	F	F	85	N	N	N	N	N	N	210	Y	Y	Y	Y	Y	Y	N	N	TACS	1993-10	20	1	6	N	N	N	N	N	N		14	N	N	N	N	N	N	N	N	N	N	N			N			N
195	30	F	M	86	N	N	Y	N	N	N	155	Y	Y	Y	Y	Y	Y	N	N	TACS	1993-07	17	37	4	N	M	N	N	N	Y		14	N	N	N	N	N	N	N	N	N	N	N			N			Y
96	5	D	F	75	N	N	Y	N	N	N	130	Y	Y	Y	Y	C	C	N	N	TACS	1993-07	21	40	4	N	N	N	N	N	N		12	N	N	N	N	N	N	N	N	N	N	N			N			Y
171	6	F	F	78	N	N	N	N	N	N	150	N	Y	Y	N	N	N	N	N	LACS	1993-07	23	14	4	Y	L	Y	Y	Y	N		9	N	N	N	N	N	N	N	N	N	N	N			N
5	18	F	M	54	Y	N	Y	N	N	N	180	Y	Y	Y	Y	Y	N	N	N	TACS	1993-07	23	19	4	Y	M	Y	Y	N	Y		14	N	N	N	N	N	N	N	N	N	N	N			N			Y
16	7	D	M	90	N	Y	Y	Y	N	N	170	Y	Y	Y	Y	C	Y	N	N	TACS	1993-06	17	2	2	N	L	N	N	N	N		14	N	N	N	N	N	N	N	N	N	N	N			N			Y
134	28	F	F	77	Y	N	Y	Y	N	Y	160	Y	Y	Y	Y	N	Y	Y	N	POCS	1993-07	12	22	5	N	L	N	N	Y	N		14	N	N	N	N	N	N	N	N	N	N	N			N			Y
211	18	F	M	64	Y	N	N	N	N	N	190	Y	Y	Y	N	N	N	N	N	LACS	1993-09	17	47	2	Y	N	Y	Y	N	N		14	N	N	N	N	N	N	N	N	N	N	N			N			Y
85	40	F	M	68	Y	N	N	N	N	Y	190	Y	Y	Y	Y	Y	N	N	N	TACS	1993-08	13	4	3	N	L	N	N	Y	N		13	N	N	N	N	N	N	Y	N	N	N	N			N			Y
95	36	F	F	84	Y	N	N	N	N	N	170	Y	N	Y	N	N	N	Y	N	POCS	1993-07	16	14	5	N	M	N	N	N	Y		12	N	N	N	Y	N	N	N	N	N	N	N			N			Y
175	20	F	M	55	N	N	Y	N	N	N	140	Y	Y	N	Y	N	N	N	N	PACS	1993-07	16	37	5	N	N	N	N	N	N		5	N	N	N	N	N	N	N	N	N	N	N			N			Y
46	26	F	M	71	N	N	Y	N	N	N	140	Y	Y	Y	N	N	N	N	N	LACS	1993-07	17	46	5	Y	L	Y	Y	Y	N		8	N	N	N	N	N	N	N	N	N	N	N			N			Y
98	47	F	M	61	N	N	Y	N	N	N	140	N	Y	Y	N	N	N	Y	N	POCS	1993-07	9	1	6	Y	N	Y	Y	N	N		13	N	N	N	N	N	N	N	N	N	N	N			N			Y
11	48	F	M	71	N	N	Y	N	N	N	140	Y	Y	Y	N	N	N	N	N	LACS	1993-07	10	43	6	Y	M	Y	Y	N	Y		7	N	N	N	N	N	N	N	N	N	N	N			N			Y
166	28	F	M	37	N	N	Y	N	N	N	180	Y	Y	Y	N	N	N	N	N	LACS	1994-03	22	37	5	N	N	N	N	N	N		11	N	N	N	N	N	N	Y	N	N	N	N			N			Y
31	30	F	M	74	N	Y	N	N	N	Y	150	N	Y	N	N	N	N	N	N	PACS	1993-07	11	8	6	N	N	N	Y	N	N		11	Y	N	N	N	N	N	N	N	N	N	N			N			N
124	33	F	M	61	Y	N	Y	Y	N	N	180	Y	Y	Y	N	N	Y	N	N	PACS	1993-07	15	24	6	N	L	N	N	Y	N		11	N	N	N	N	N	N	Y	N	N	N	N			N			Y
85	4	F	M	77	Y	N	N	N	N	N	180	N	Y	Y	N	N	N	N	N	LACS	1993-04	12	17	3	Y	L	Y	Y	Y	N		14	N	N	N	N	N	N	N	N	N	N	N			N			Y
4	12	U	F	72	Y	N	Y	Y	N	Y	144	C	Y	C	C	C	C	C	C	PACS	1994-07	19	26	6	N	N	N	Y	N	N		14	N	N	N	N	N	N	N	N	N	N	N			N			Y
195	48	D	F	84	N	Y	Y	Y	N	N	157	Y	Y	Y	Y	Y	Y	C	N	TACS	1993-07	20	3	6	Y	N	Y	N	N	N		14	N	N	N	N	N	N	N	N	N	N	N			N			Y
102	6	F	M	74	Y	N	N	N	N	Y	160	Y	Y	Y	N	Y	Y	N	N	TACS	1993-07	11	6	7	N	N	N	Y	N	N		9	N	N	N	N	N	N	N	N	N	N	N			N			Y
121	31	F	M	80	N	N	Y	Y	N	Y	140	N	N	N	Y	N	N	N	N	PACS	1994-01	15	39	4	Y	M	Y	Y	N	Y		0	N	N	N	N	N	N	N	N	N	N	N			N			Y
19	2	F	F	59	Y	N	Y	N	N	Y	170	Y	Y	Y	Y	N	N	N	Y	PACS	1993-07	12	23	7	Y	N	Y	N	N	N		14	N	N	N	N	N	N	N	N	N	N	N			N			Y
119	24	F	M	69	N	N	N	N	N	Y	130	Y	Y	Y	N	C	N	N	N	PACS	1993-07	15	27	7	N	M	N	N	N	N		14	N	N	N	N	N	N	N	N	N	N	N			N			N
134	8	F	M	59	Y	N	N	N	N	N	140	Y	Y	N	N	N	N	N	Y	PACS	1993-07	16	4	7	N	N	N	Y	N	N		14	N	N	N	N	N	N	N	N	N	N	N			N			Y
129	6	D	M	71	N	N	N	N	N	N	138	Y	Y	Y	Y	C	C	N	N	TACS	1993-07	17	5	7	Y	N	Y	N	N	N		14	N	N	N	N	N	N	N	N	N	N	N			N			N
5	34	F	M	59	N	N	Y	N	N	N	157	Y	Y	Y	N	Y	N	N	N	PACS	1993-07	18	17	7	Y	N	Y	Y	N	N		8	N	N	N	N	N	N	N	N	N	N	N			N			Y
188	7	F	M	45	Y	N	Y	N	N	N	200	Y	Y	Y	Y	C	Y	Y	N	POCS	1993-06	9	54	2	N	M	N	N	N	N		2	N	N	N	N	N	Y	Y	N	N	N	N			Y	6	SEE NOTES	Y
46	32	F	F	83	N	N	Y	N	N	N	250	N	Y	Y	N	N	N	N	N	LACS	1993-07	7	25	1	Y	M	Y	Y	N	Y		8	N	N	N	N	Y	N	N	N	N	N	N			N			Y
50	6	F	F	81	Y	Y	N	N	N	N	130	N	Y	Y	N	N	N	N	N	LACS	1993-07	12	47	1	Y	N	Y	Y	N	N		12	N	N	N	N	N	N	N	N	N	N	N			N			Y
89	25	F	F	82	N	N	Y	Y	N	N	186	Y	Y	Y	Y	Y	Y	N	N	TACS	1993-07	12	31	2	Y	L	Y	Y	Y	N		14	N	N	N	N	N	N	N	N	N	N	N			N			Y
73	16	D	M	65	N	N	N	N	N	N	190	N	Y	Y	Y	Y	Y	N	N	TACS	1993-07	14	28	2	N	L	N	N	N	N		14	N	N	N	N	N	N	N	N	N	N	N			N			Y
49	16	D	M	74	N	N	N	N	N	Y	210	N	Y	Y	Y	Y	N	N	Y	TACS	1993-07	15	14	2	N	N	N	Y	N	N		14	N	N	N	N	N	N	N	N	N	N	N			N			Y
116	8	U	F	80	N	Y	Y	Y	N	N	130	Y	Y	Y	C	C	C	N	Y	PACS	1993-07	16	12	2	N	N	N	N	N	N		6	N	N	N	N	N	N	N	N	N	N	N			N			Y
33	36	F	F	88	Y	N	Y	Y	N	N	200	Y	Y	Y	N	N	N	N	N	LACS	1993-07	16	25	2	Y	N	Y	Y	N	N		14	N	N	N	N	N	N	N	N	N	N	N			N			Y
4	28	F	F	71	N	N	Y	Y	N	N	170	Y	Y	N	Y	N	N	N	N	PACS	1993-07	16	31	2	N	M	N	Y	N	Y		4	N	N	N	N	N	N	Y	N	N	N	N			N			Y
46	12	F	M	65	Y	N	Y	N	N	N	140	N	Y	Y	N	N	N	N	N	LACS	1993-07	16	34	2	N	L	N	Y	Y	N		13	N	N	N	N	Y	N	N	N	N	N	N			N			Y
164	6	F	M	74	N	N	Y	N	N	N	220	Y	Y	Y	N	C	N	C	N	PACS	1993-07	16	48	2	N	N	N	Y	N	N		11	N	N	N	N	N	N	N	N	N	N	N			N			Y
33	32	F	F	61	Y	N	Y	Y	N	Y	130	N	Y	N	N	N	N	N	N	PACS	1993-07	17	2	2	Y	M	Y	Y	N	Y		5	N	N	N	N	N	N	N	N	N	N	N			N			Y
11	36	F	M	42	Y	N	N	N	N	N	110	N	Y	Y	N	N	N	N	N	LACS	1993-07	22	29	2	Y	N	N	N	N	N		8	N	N	N	N	N	N	N	N	N	N	N			N			N
55	24	F	M	48	Y	N	Y	N	N	N	110	N	Y	N	Y	N	N	N	N	PACS	1993-07	9	20	3	Y	N	Y	U	N	N		0	N	N	N	N	N	N	N	N	N	N	N			N			Y
6	14	F	M	73	N	N	N	N	N	N	160	Y	Y	Y	Y	N	N	N	N	PACS	1993-07	10	20	3	Y	L	Y	Y	Y	N		14	N	N	N	N	N	N	N	N	N	N	N			N			Y
195	23	F	M	79	N	Y	Y	Y	N	N	270	Y	Y	Y	Y	N	N	N	N	PACS	1993-07	15	34	3	N	N	N	N	N	N		14	N	N	N	N	N	N	N	N	N	N	N			N			N
161	6	D	F	87	N	Y	N	N	N	N	200	C	Y	Y	Y	C	Y	N	C	TACS	1993-07	17	3	3	Y	M	Y	Y	N	Y		14	N	N	N	N	N	N	N	N	N	N	N			N			Y
80	46	F	M	56	N	N	Y	N	N	N	190	Y	Y	Y	N	N	N	N	N	LACS	1993-07	17	18	3	N	M	N	Y	N	Y		14	N	N	N	N	N	N	N	N	N	N	N			N			Y
129	8	D	F	86	N	Y	N	N	N	N	170	Y	Y	Y	N	C	C	C	C	PACS	1993-07	20	59	3	Y	M	Y	N	N	Y		14	N	N	N	N	N	N	N	N	N	N	N			N			Y
113	3	F	F	79	N	N	Y	Y	N	N	160	Y	Y	Y	Y	Y	N	N	N	TACS	1993-07	14	50	4	N	N	N	Y	N	N		7	N	N	N	N	N	N	N	N	N	N	N			N			Y
181	3	F	F	76	N	N	Y	N	N	Y	160	Y	Y	N	N	N	N	Y	N	POCS	1993-07	17	51	4	Y	L	Y	Y	Y	N		9	N	N	N	N	N	N	N	N	N	N	N			N			Y
123	24	F	M	69	Y	N	Y	Y	N	N	180	Y	Y	Y	Y	Y	N	N	N	TACS	1993-07	10	7	4	N	N	N	Y	N	N		14	N	N	N	N	N	N	N	N	N	N	N			N			Y
196	36	F	M	81	Y	N	N	N	N	N	180	Y	Y	Y	N	N	N	N	N	LACS	1993-07	12	41	4	Y	N	Y	N	N	N		14	N	N	N	N	N	N	N	N	N	N	N			N			Y
244	32	F	M	88	N	Y	Y	N	N	N	170	Y	Y	Y	N	N	Y	N	N	PACS	1993-07	15	7	4	N	N	N	N	N	N		14	N	N	N	N	N	N	Y	N	N	N	N			N			Y
32	4	F	M	81	N	N	Y	N	N	Y	163	Y	Y	Y	Y	N	Y	N	N	PACS	1993-07	17	42	4	N	M	N	N	N	Y		14	N	N	N	N	N	N	N	N	N	N	N			N			Y
102	3	F	M	69	N	N	Y	Y	N	Y	160	Y	Y	Y	Y	C	Y	N	C	TACS	1993-07	21	26	4	Y	L	Y	Y	Y	N		14	N	N	N	N	N	N	N	N	N	N	N			N			Y
312	11	D	F	90	N	N	Y	N	N	N	180	N	Y	Y	Y	C	C	C	C	TACS	1995-01	19	18	4	N	N	N	N	N	N		10	N	N	N	N	N	N	N	N	N	N	N			N			Y
[truncated: 17,436 more rows]
[truncated: 62 more columns]
